# Supplementary material for: Poly[[aqua-μ6-benzene-1,2,3-tricarboxyl­ato-μ3-hydroxido-dizinc] hemihydrate]
Source: Acta Crystallogr Sect E Struct Rep Online. 2012 Jan 7;68(Pt 2):m103–4. doi: 10.1107/S1600536811055358 (PMC3274850; doi:10.1107/S1600536811055358)
Supplement: Supplementary file 1 [file e-68-0m103-sup1.cif]

##############################################################################
#                                                                            #
# This CIF contains the data in a paper accepted for publication in          #
# Acta Crystallographica Section E. It conforms to the requirements of       #
# Notes for Authors for Acta Crystallographica Section E, and has been       #
# peer reviewed under the auspices of the IUCr Commission on Journals.       #
#                                                                            #
# Full details of the Crystallographic Information File format               #
# are given in the paper "The Crystallographic Information File (CIF):       #
# a New Standard Archive File for Crystallography" by S. R. Hall, F. H.      #
# Allen and I. D. Brown [Acta Cryst. (1991), A47, 655-685].                  #
#                                                                            #
# The current version of the core CIF dictionary is obtainable from          #
# ftp://ftp.iucr.org/pub/cif_core.dic.                                       #
#                                                                            #
# Software is freely available for graphical display of the structure(s)     #
# in this CIF. For information consult the CIF software page                 #
# http://www.iucr.org/resources/cif/software.                                #
#                                                                            #
# This file may be used for bona fide research purposes within the           #
# scientific community so long as proper attribution is given to the journal # 
# article from which it was obtained.                                        #
#                                                                            #
##############################################################################
data_I
_audit_creation_method     SHELXL-97
_chemical_name_systematic
;
Poly[[aqua-\m~6~-benzene-1,2,3-tricarboxylato-\m~3~-hydroxido-dizinc]
hemihydrate]
;
_chemical_name_common     ?
_chemical_formula_moiety     'C9 H5 O8 Zn2, 0.5(H2 O)'
_chemical_formula_sum     'C9 H7 O8.50 Zn2'
_chemical_formula_iupac     '[Zn2 (C9 H3 O6) (O H) (H2 O)], 0.5H2 O'
_chemical_formula_weight     381.89
_chemical_melting_point     ?
_symmetry_cell_setting     tetragonal
_symmetry_space_group_name_H-M     'I 41/a'
_symmetry_space_group_name_hall     '-I 4ad'
loop_
    _symmetry_equiv_pos_as_xyz
    'x, y, z'
    '-x+1/2, -y, z+1/2'
    '-y+3/4, x+1/4, z+1/4'
    'y+3/4, -x+3/4, z+3/4'
    'x+1/2, y+1/2, z+1/2'
    '-x+1, -y+1/2, z+1'
    '-y+5/4, x+3/4, z+3/4'
    'y+5/4, -x+5/4, z+5/4'
    '-x, -y, -z'
    'x-1/2, y, -z-1/2'
    'y-3/4, -x-1/4, -z-1/4'
    '-y-3/4, x-3/4, -z-3/4'
    '-x+1/2, -y+1/2, -z+1/2'
    'x, y+1/2, -z'
    'y-1/4, -x+1/4, -z+1/4'
    '-y-1/4, x-1/4, -z-1/4'
_cell_length_a     12.8412(2)
_cell_length_b     12.8412(2)
_cell_length_c     27.2647(7)
_cell_angle_alpha     90.00
_cell_angle_beta     90.00
_cell_angle_gamma     90.00
_cell_volume     4495.85(15)
_cell_formula_units_Z     16
_cell_measurement_reflns_used     2048
_cell_measurement_theta_min     2.8
_cell_measurement_theta_max     25.3
_cell_measurement_temperature     293(2)
_exptl_crystal_description     block
_exptl_crystal_colour     colourless
_exptl_crystal_size_max     0.28
_exptl_crystal_size_mid     0.23
_exptl_crystal_size_min     0.21
_exptl_crystal_density_diffrn     2.257
_exptl_crystal_density_meas     ?
_exptl_crystal_density_method     'not measured'
_exptl_crystal_F_000     3024
_exptl_absorpt_coefficient_mu     4.308
_exptl_absorpt_correction_type     multi-scan
_exptl_absorpt_process_details
;
(CrysAlis RED; Oxford Diffraction, 2007)
;
_exptl_absorpt_correction_T_min     0.312
_exptl_absorpt_correction_T_max     0.399
_exptl_special_details     ?
_diffrn_ambient_temperature     293(2)
_diffrn_radiation_type     MoK\a
_diffrn_radiation_wavelength     0.71073
_diffrn_radiation_source     'fine-focus sealed tube'
_diffrn_radiation_monochromator     graphite
_diffrn_measurement_device_type     'Oxford Diffraction Gemini R Ultra'
_diffrn_measurement_method     '\w scan'
_diffrn_detector_area_resol_mean     10.0
_diffrn_reflns_number     9288
_diffrn_reflns_av_R_equivalents     0.0511
_diffrn_reflns_av_sigmaI/netI     0.0630
_diffrn_reflns_theta_min     2.75
_diffrn_reflns_theta_max     25.25
_diffrn_reflns_theta_full     25.25
_diffrn_measured_fraction_theta_max     0.999
_diffrn_measured_fraction_theta_full     0.999
_diffrn_reflns_limit_h_min     -15
_diffrn_reflns_limit_h_max     15
_diffrn_reflns_limit_k_min     -15
_diffrn_reflns_limit_k_max     15
_diffrn_reflns_limit_l_min     -22
_diffrn_reflns_limit_l_max     32
_diffrn_standards_number     ?
_diffrn_standards_interval_count     ?
_diffrn_standards_interval_time     ?
_diffrn_standards_decay_%     ?
_refine_special_details
;
Refinement of <i>F</i>^2^ against ALL reflections. The weighted <i>R</i>-factor
<i>wR</i> and goodness of fit <i>S</i> are based on <i>F</i>^2^, conventional
<i>R</i>-factors <i>R</i> are based on <i>F</i>, with <i>F</i> set to zero for
negative <i>F</i>^2^. The threshold expression of <i>F</i>^2^ >
\s(<i>F</i>^2^) is used only for calculating <i>R</i>-factors(gt) <i>etc</i>.
and is not relevant to the choice of reflections for refinement.
<i>R</i>-factors based on <i>F</i>^2^ are statistically about twice as large
as those based on <i>F</i>, and <i>R</i>- factors based on ALL data will be
even larger.
;
_reflns_number_total     2048
_reflns_number_gt     1402
_reflns_threshold_expression     I>2sigma(I)
_refine_ls_structure_factor_coef     Fsqd
_refine_ls_matrix_type     full
_refine_ls_R_factor_all     0.0591
_refine_ls_R_factor_gt     0.0348
_refine_ls_wR_factor_gt     0.0847
_refine_ls_wR_factor_ref     0.0895
_refine_ls_goodness_of_fit_ref     0.937
_refine_ls_restrained_S_all     0.960
_refine_ls_number_reflns     2048
_refine_ls_number_parameters     198
_refine_ls_number_restraints     8
_refine_ls_hydrogen_treatment     mixed
_refine_ls_weighting_scheme     calc
_refine_ls_weighting_details
                 'calc w=1/[\s^2^(Fo^2^)+(0.0506P)^2^] where P=(Fo^2^+2Fc^2^)/3'
_atom_sites_solution_hydrogens     geom
_atom_sites_solution_primary     direct
_atom_sites_solution_secondary     difmap
_refine_ls_shift/su_max     0.000
_refine_ls_shift/su_mean     0.000
_refine_diff_density_max     0.799
_refine_diff_density_min     -0.529
_refine_ls_extinction_method     none
_refine_ls_extinction_coef     ?
loop_
    _atom_type_symbol
    _atom_type_description
    _atom_type_scat_dispersion_real
    _atom_type_scat_dispersion_imag
    _atom_type_scat_source
    'C' 'C' 0.0033 0.0016
                         'International Tables Vol C Tables 4.2.6.8 and 6.1.1.4'
    'H' 'H' 0.0000 0.0000
                         'International Tables Vol C Tables 4.2.6.8 and 6.1.1.4'
    'O' 'O' 0.0106 0.0060
                         'International Tables Vol C Tables 4.2.6.8 and 6.1.1.4'
    'Zn' 'Zn' 0.2839 1.4301
                         'International Tables Vol C Tables 4.2.6.8 and 6.1.1.4'
_computing_data_collection     'CrysAlis PRO (Oxford Diffraction, 2007)'
_computing_cell_refinement     'CrysAlis PRO (Oxford Diffraction, 2007)'
_computing_data_reduction     'CrysAlis RED (Oxford Diffraction, 2007)'
_computing_structure_solution     'SHELXS97 (Sheldrick, 2008)'
_computing_structure_refinement     'SHELXL97 (Sheldrick, 2008)'
_computing_molecular_graphics
                     'SHELXTL (Sheldrick, 2008) and DIAMOND (Brandenburg, 1998)'
_computing_publication_material
                                  'SHELXTL (Sheldrick, 2008) and Westrip (2010)'
loop_
    _atom_site_type_symbol
    _atom_site_label
    _atom_site_fract_x
    _atom_site_fract_y
    _atom_site_fract_z
    _atom_site_U_iso_or_equiv
    _atom_site_adp_type
    _atom_site_calc_flag
    _atom_site_refinement_flags
    _atom_site_occupancy
    _atom_site_symmetry_multiplicity
    _atom_site_disorder_assembly
    _atom_site_disorder_group
    Zn Zn1 0.5000 0.0000 0.5000 0.0208(2) Uani d S 1 2 . .
    Zn Zn2 0.5000 -0.2500 0.49263(3) 0.0250(3) Uani d S 1 2 . .
    Zn Zn3 0.68168(5) -0.13663(5) 0.57097(2) 0.0274(2) Uani d . 1 1 . .
    O O1 0.3829(3) -0.2239(3) 0.44919(13) 0.0350(10) Uani d . 1 1 . .
    O O1W 0.8258(4) -0.1142(4) 0.61415(16) 0.0569(13) Uani d D 1 1 . .
    O O2 0.4505(3) -0.0690(3) 0.42997(12) 0.0275(9) Uani d . 1 1 . .
    O O3 0.3919(3) 0.1070(3) 0.36657(11) 0.0224(8) Uani d . 1 1 . .
    O O4 0.4706(3) 0.0068(3) 0.31306(13) 0.0326(10) Uani d . 1 1 . .
    O O5 0.2600(3) 0.1066(3) 0.28024(12) 0.0312(9) Uani d . 1 1 . .
    O O6 0.1945(3) -0.0076(3) 0.22700(13) 0.0411(11) Uani d . 1 1 . .
    O O7 0.5375(3) -0.1373(3) 0.53706(12) 0.0209(8) Uani d D 1 1 . .
    C C1 0.3132(4) -0.1383(4) 0.38044(18) 0.0250(13) Uani d . 1 1 . .
    C C2 0.3150(4) -0.0597(4) 0.34414(17) 0.0201(12) Uani d . 1 1 . .
    C C3 0.2429(4) -0.0677(4) 0.30533(19) 0.0273(13) Uani d . 1 1 . .
    C C4 0.1747(5) -0.1498(5) 0.3023(2) 0.0485(18) Uani d . 1 1 . .
    H H4 0.1296 -0.1543 0.2757 0.058 Uiso calc R 1 1 . .
    C C5 0.1720(6) -0.2254(5) 0.3380(3) 0.061(2) Uani d . 1 1 . .
    H H5 0.1251 -0.2803 0.3357 0.074 Uiso calc R 1 1 . .
    C C6 0.2400(5) -0.2187(5) 0.3774(2) 0.0439(17) Uani d . 1 1 . .
    H H6 0.2370 -0.2685 0.4022 0.053 Uiso calc R 1 1 . .
    C C7 0.3880(4) -0.1430(4) 0.42282(17) 0.0239(12) Uani d . 1 1 . .
    C C8 0.3973(4) 0.0242(4) 0.34212(17) 0.0197(12) Uani d . 1 1 . .
    C C9 0.2329(4) 0.0172(4) 0.26799(19) 0.0246(12) Uani d . 1 1 . .
    O O2W 1.0000 -0.2500 0.5664(4) 0.038(3) Uani d SPD 0.50 2 . .
    H H2WA 0.9977 -0.2203 0.5475 0.057 Uiso d PRD 0.50 1 . .
    O O3W 0.0743(12) -0.3649(12) 0.2625(5) 0.038(4) Uani d PD 0.25 1 . .
    H H3WA 0.0608 -0.3205 0.2396 0.057 Uiso d PRD 0.25 1 . .
    H H3WB 0.0318 -0.4194 0.2582 0.057 Uiso d PRD 0.25 1 . .
    H H1WA 0.885(3) -0.124(5) 0.6006(18) 0.057 Uiso d D 1 1 . .
    H H1WB 0.825(4) -0.141(5) 0.6431(11) 0.057 Uiso d D 1 1 . .
    H H7O 0.493(3) -0.139(4) 0.5572(14) 0.019(16) Uiso d D 1 1 . .
loop_
    _atom_site_aniso_label
    _atom_site_aniso_U_11
    _atom_site_aniso_U_22
    _atom_site_aniso_U_33
    _atom_site_aniso_U_12
    _atom_site_aniso_U_13
    _atom_site_aniso_U_23
    Zn1 0.0265(5) 0.0185(5) 0.0174(4) -0.0003(4) 0.0020(4) 0.0024(3)
    Zn2 0.0434(6) 0.0173(5) 0.0143(4) -0.0014(4) 0.000 0.000
    Zn3 0.0421(5) 0.0242(4) 0.0159(3) -0.0009(3) 0.0057(3) 0.0027(3)
    O1 0.047(3) 0.030(2) 0.028(2) -0.007(2) -0.0119(19) 0.0136(18)
    O1W 0.054(3) 0.073(4) 0.043(3) 0.000(3) -0.003(2) 0.007(3)
    O2 0.040(2) 0.028(2) 0.0146(18) -0.0088(19) -0.0061(16) 0.0001(15)
    O3 0.031(2) 0.021(2) 0.0149(18) -0.0029(17) -0.0013(15) 0.0002(15)
    O4 0.036(2) 0.037(2) 0.024(2) -0.0105(19) 0.0064(18) -0.0061(17)
    O5 0.047(3) 0.024(2) 0.0218(19) -0.0069(19) -0.0138(18) 0.0090(16)
    O6 0.062(3) 0.033(2) 0.028(2) 0.010(2) -0.025(2) -0.0059(18)
    O7 0.034(2) 0.018(2) 0.0101(18) -0.0017(17) 0.0051(17) 0.0005(15)
    C1 0.029(3) 0.021(3) 0.025(3) 0.003(3) -0.006(2) 0.000(2)
    C2 0.028(3) 0.016(3) 0.016(3) 0.001(2) -0.002(2) -0.005(2)
    C3 0.033(3) 0.021(3) 0.028(3) 0.002(3) -0.009(3) -0.002(2)
    C4 0.059(5) 0.035(4) 0.052(4) -0.009(3) -0.035(4) 0.008(3)
    C5 0.065(5) 0.041(4) 0.078(5) -0.029(4) -0.037(4) 0.020(4)
    C6 0.051(4) 0.032(4) 0.049(4) -0.009(3) -0.024(3) 0.016(3)
    C7 0.025(3) 0.033(3) 0.013(3) 0.005(3) 0.003(2) 0.000(2)
    C8 0.027(3) 0.021(3) 0.011(2) -0.001(2) -0.003(2) 0.004(2)
    C9 0.023(3) 0.026(3) 0.025(3) 0.001(3) -0.008(2) -0.001(2)
    O2W 0.039(7) 0.030(7) 0.044(7) -0.018(5) 0.000 0.000
    O3W 0.044(11) 0.037(10) 0.033(9) 0.004(8) 0.010(8) -0.014(7)
_geom_special_details
;
All e.s.d.'s (except the e.s.d. in the dihedral angle between two l.s. planes)
are estimated using the full covariance matrix. The cell e.s.d.'s are taken
into account individually in the estimation of e.s.d.'s in distances, angles
and torsion angles; correlations between e.s.d.'s in cell parameters are only
used when they are defined by crystal symmetry. An approximate (isotropic)
treatment of cell e.s.d.'s is used for estimating e.s.d.'s involving l.s.
planes.
;
loop_
    _geom_bond_atom_site_label_1
    _geom_bond_atom_site_label_2
    _geom_bond_site_symmetry_2
    _geom_bond_distance
    _geom_bond_publ_flag
    Zn1 O5 16_656 2.022(4) ?
    Zn1 O5 8_444 2.022(4) ?
    Zn1 O7 9_656 2.089(3) ?
    Zn1 O7 . 2.089(3) ?
    Zn1 O2 . 2.199(3) ?
    Zn1 O2 9_656 2.199(3) ?
    Zn2 O1 6_544 1.943(4) ?
    Zn2 O1 . 1.943(4) ?
    Zn2 O7 . 1.948(3) ?
    Zn2 O7 6_544 1.948(3) ?
    Zn3 O6 16_656 1.935(4) ?
    Zn3 O3 9_656 1.984(3) ?
    Zn3 O4 3_545 2.008(4) ?
    Zn3 O7 . 2.069(4) ?
    Zn3 O1W . 2.213(5) ?
    O1 C7 . 1.265(6) ?
    O1W H1WA . 0.86(2) ?
    O1W H1WB . 0.86(2) ?
    O2 C7 . 1.259(6) ?
    O3 C8 . 1.257(6) ?
    O3 Zn3 9_656 1.984(3) ?
    O4 C8 . 1.250(6) ?
    O4 Zn3 4_554 2.008(4) ?
    O5 C9 . 1.245(6) ?
    O5 Zn1 7_444 2.022(3) ?
    O6 C9 . 1.263(6) ?
    O6 Zn3 11_666 1.935(4) ?
    O7 H7O . 0.79(2) ?
    C1 C6 . 1.399(8) ?
    C1 C2 . 1.413(7) ?
    C1 C7 . 1.504(7) ?
    C2 C3 . 1.410(7) ?
    C2 C8 . 1.511(7) ?
    C3 C4 . 1.373(8) ?
    C3 C9 . 1.497(7) ?
    C4 C5 . 1.374(9) ?
    C4 H4 . 0.9300 ?
    C5 C6 . 1.388(9) ?
    C5 H5 . 0.9300 ?
    C6 H6 . 0.9300 ?
    O2W H2WA . 0.6405 ?
    O3W H3WA . 0.8614 ?
    O3W H3WB . 0.8960 ?
loop_
    _geom_angle_atom_site_label_1
    _geom_angle_atom_site_label_2
    _geom_angle_atom_site_label_3
    _geom_angle_site_symmetry_1
    _geom_angle_site_symmetry_3
    _geom_angle
    _geom_angle_publ_flag
    O5 Zn1 O5 16_656 8_444 180.0000(10)
                                      ?
    O5 Zn1 O7 16_656 9_656 87.68(15) ?
    O5 Zn1 O7 8_444 9_656 92.32(14) ?
    O5 Zn1 O7 16_656 . 92.32(14) ?
    O5 Zn1 O7 8_444 . 87.68(15) ?
    O7 Zn1 O7 9_656 . 180.00(15) ?
    O5 Zn1 O2 16_656 . 86.24(15) ?
    O5 Zn1 O2 8_444 . 93.76(15) ?
    O7 Zn1 O2 9_656 . 81.58(13) ?
    O7 Zn1 O2 . . 98.42(13) ?
    O5 Zn1 O2 16_656 9_656 93.76(15) ?
    O5 Zn1 O2 8_444 9_656 86.24(15) ?
    O7 Zn1 O2 9_656 9_656 98.42(13) ?
    O7 Zn1 O2 . 9_656 81.58(13) ?
    O2 Zn1 O2 . 9_656 180.0000(10)
                                 ?
    O1 Zn2 O1 6_544 . 104.9(2) ?
    O1 Zn2 O7 6_544 . 108.41(15) ?
    O1 Zn2 O7 . . 116.25(16) ?
    O1 Zn2 O7 6_544 6_544 116.25(16) ?
    O1 Zn2 O7 . 6_544 108.41(15) ?
    O7 Zn2 O7 . 6_544 103.1(2) ?
    O6 Zn3 O3 16_656 9_656 135.77(17) ?
    O6 Zn3 O4 16_656 3_545 102.75(17) ?
    O3 Zn3 O4 9_656 3_545 117.03(14) ?
    O6 Zn3 O7 16_656 . 98.68(14) ?
    O3 Zn3 O7 9_656 . 87.62(14) ?
    O4 Zn3 O7 3_545 . 107.46(15) ?
    O6 Zn3 O1W 16_656 . 82.42(17) ?
    O3 Zn3 O1W 9_656 . 85.21(16) ?
    O4 Zn3 O1W 3_545 . 81.20(18) ?
    O7 Zn3 O1W . . 170.65(17) ?
    C7 O1 Zn2 . . 116.6(3) ?
    Zn3 O1W H1WA . . 120(4) ?
    Zn3 O1W H1WB . . 116(4) ?
    H1WA O1W H1WB . . 110(3) ?
    C7 O2 Zn1 . . 128.5(3) ?
    C8 O3 Zn3 . 9_656 130.1(3) ?
    C8 O4 Zn3 . 4_554 123.3(3) ?
    C9 O5 Zn1 . 7_444 135.5(3) ?
    C9 O6 Zn3 . 11_666 133.0(4) ?
    Zn2 O7 Zn3 . . 120.15(18) ?
    Zn2 O7 Zn1 . . 105.62(15) ?
    Zn3 O7 Zn1 . . 114.77(16) ?
    Zn2 O7 H7O . . 104(4) ?
    Zn3 O7 H7O . . 110(4) ?
    Zn1 O7 H7O . . 101(4) ?
    C6 C1 C2 . . 119.8(5) ?
    C6 C1 C7 . . 116.4(5) ?
    C2 C1 C7 . . 123.8(5) ?
    C3 C2 C1 . . 117.6(5) ?
    C3 C2 C8 . . 118.9(4) ?
    C1 C2 C8 . . 123.1(4) ?
    C4 C3 C2 . . 121.3(5) ?
    C4 C3 C9 . . 117.7(5) ?
    C2 C3 C9 . . 120.9(5) ?
    C3 C4 C5 . . 121.1(6) ?
    C3 C4 H4 . . 119.5 ?
    C5 C4 H4 . . 119.5 ?
    C4 C5 C6 . . 119.3(6) ?
    C4 C5 H5 . . 120.4 ?
    C6 C5 H5 . . 120.4 ?
    C5 C6 C1 . . 120.9(6) ?
    C5 C6 H6 . . 119.5 ?
    C1 C6 H6 . . 119.5 ?
    O2 C7 O1 . . 124.3(5) ?
    O2 C7 C1 . . 119.8(5) ?
    O1 C7 C1 . . 115.9(5) ?
    O4 C8 O3 . . 122.0(5) ?
    O4 C8 C2 . . 115.0(4) ?
    O3 C8 C2 . . 123.0(5) ?
    O5 C9 O6 . . 125.4(5) ?
    O5 C9 C3 . . 117.7(4) ?
    O6 C9 C3 . . 116.8(5) ?
    H3WA O3W H3WB . . 107.3 ?
loop_
    _geom_torsion_atom_site_label_1
    _geom_torsion_atom_site_label_2
    _geom_torsion_atom_site_label_3
    _geom_torsion_atom_site_label_4
    _geom_torsion_site_symmetry_1
    _geom_torsion_site_symmetry_2
    _geom_torsion_site_symmetry_3
    _geom_torsion_site_symmetry_4
    _geom_torsion
    _geom_torsion_publ_flag
    O1 Zn2 O1 C7 6_544 . . . -65.4(4) ?
    O7 Zn2 O1 C7 . . . . 54.3(4) ?
    O7 Zn2 O1 C7 6_544 . . . 169.8(4) ?
    O5 Zn1 O2 C7 16_656 . . . 141.0(4) ?
    O5 Zn1 O2 C7 8_444 . . . -39.0(4) ?
    O7 Zn1 O2 C7 9_656 . . . -130.8(5) ?
    O7 Zn1 O2 C7 . . . . 49.2(5) ?
    O2 Zn1 O2 C7 9_656 . . .  -12E1(10)
                                       ?
    O1 Zn2 O7 Zn3 6_544 . . . -45.2(2) ?
    O1 Zn2 O7 Zn3 . . . . -163.02(17) ?
    O7 Zn2 O7 Zn3 6_544 . . . 78.55(17) ?
    O1 Zn2 O7 Zn1 6_544 . . . 86.51(19) ?
    O1 Zn2 O7 Zn1 . . . . -31.3(2) ?
    O7 Zn2 O7 Zn1 6_544 . . . -149.7(2) ?
    O6 Zn3 O7 Zn2 16_656 . . . 91.9(2) ?
    O3 Zn3 O7 Zn2 9_656 . . . -132.1(2) ?
    O4 Zn3 O7 Zn2 3_545 . . . -14.5(2) ?
    O1W Zn3 O7 Zn2 . . . . -172.0(9) ?
    O6 Zn3 O7 Zn1 16_656 . . . -35.8(2) ?
    O3 Zn3 O7 Zn1 9_656 . . . 100.22(18) ?
    O4 Zn3 O7 Zn1 3_545 . . . -142.15(16) ?
    O1W Zn3 O7 Zn1 . . . . 60.3(10) ?
    O5 Zn1 O7 Zn2 16_656 . . . -90.46(18) ?
    O5 Zn1 O7 Zn2 8_444 . . . 89.54(18) ?
    O7 Zn1 O7 Zn2 9_656 . . . 118.7(5) ?
    O2 Zn1 O7 Zn2 . . . . -3.92(19) ?
    O2 Zn1 O7 Zn2 9_656 . . . 176.08(19) ?
    O5 Zn1 O7 Zn3 16_656 . . . 44.24(18) ?
    O5 Zn1 O7 Zn3 8_444 . . . -135.76(18) ?
    O7 Zn1 O7 Zn3 9_656 . . . -106.6(3) ?
    O2 Zn1 O7 Zn3 . . . . 130.78(17) ?
    O2 Zn1 O7 Zn3 9_656 . . . -49.22(17) ?
    C6 C1 C2 C3 . . . . -1.3(8) ?
    C7 C1 C2 C3 . . . . 177.3(5) ?
    C6 C1 C2 C8 . . . . -174.3(5) ?
    C7 C1 C2 C8 . . . . 4.3(8) ?
    C1 C2 C3 C4 . . . . -1.2(9) ?
    C8 C2 C3 C4 . . . . 172.1(6) ?
    C1 C2 C3 C9 . . . . 174.2(5) ?
    C8 C2 C3 C9 . . . . -12.5(8) ?
    C2 C3 C4 C5 . . . . 2.2(11) ?
    C9 C3 C4 C5 . . . . -173.4(7) ?
    C3 C4 C5 C6 . . . . -0.5(12) ?
    C4 C5 C6 C1 . . . . -2.0(12) ?
    C2 C1 C6 C5 . . . . 2.9(10) ?
    C7 C1 C6 C5 . . . . -175.8(6) ?
    Zn1 O2 C7 O1 . . . . -39.5(7) ?
    Zn1 O2 C7 C1 . . . . 140.8(4) ?
    Zn2 O1 C7 O2 . . . . -15.6(7) ?
    Zn2 O1 C7 C1 . . . . 164.2(3) ?
    C6 C1 C7 O2 . . . . -174.5(5) ?
    C2 C1 C7 O2 . . . . 6.8(8) ?
    C6 C1 C7 O1 . . . . 5.7(8) ?
    C2 C1 C7 O1 . . . . -172.9(5) ?
    Zn3 O4 C8 O3 4_554 . . . 27.5(7) ?
    Zn3 O4 C8 C2 4_554 . . . -154.5(3) ?
    Zn3 O3 C8 O4 9_656 . . . -156.6(4) ?
    Zn3 O3 C8 C2 9_656 . . . 25.5(7) ?
    C3 C2 C8 O4 . . . . -75.5(6) ?
    C1 C2 C8 O4 . . . . 97.4(6) ?
    C3 C2 C8 O3 . . . . 102.5(6) ?
    C1 C2 C8 O3 . . . . -84.5(7) ?
    Zn1 O5 C9 O6 7_444 . . . 5.9(9) ?
    Zn1 O5 C9 C3 7_444 . . . -171.8(4) ?
    Zn3 O6 C9 O5 11_666 . . . -27.8(9) ?
    Zn3 O6 C9 C3 11_666 . . . 149.8(4) ?
    C4 C3 C9 O5 . . . . 151.0(6) ?
    C2 C3 C9 O5 . . . . -24.6(8) ?
    C4 C3 C9 O6 . . . . -26.8(8) ?
    C2 C3 C9 O6 . . . . 157.6(5) ?
loop_
    _geom_hbond_atom_site_label_D
    _geom_hbond_atom_site_label_H
    _geom_hbond_atom_site_label_A
    _geom_hbond_site_symmetry_A
    _geom_hbond_distance_DH
    _geom_hbond_distance_HA
    _geom_hbond_distance_DA
    _geom_hbond_angle_DHA
    O1W H1WA O2W . 0.86(2) 2.37(4) 3.121(7) 146(6)
    O1W H1WB O2 3_545 0.86(2) 2.28(5) 2.981(6) 139(6)
    O1W H1WB O5 9_656 0.86(2) 2.40(4) 3.084(6) 137(5)
    O7 H7O O3 8_444 0.79(2) 2.38(2) 3.174(5) 179(5)
    O2W H2WA O3W 16_656 0.64 2.30 2.776(18) 134
    O3W H3WA O2W 11_666 0.86 1.94 2.776(18) 164
    O3W H3WB O4 13_545 0.90 2.24 2.811(15) 121
data_global
_journal_date_recd_electronic     2011-12-07
_journal_date_accepted     2011-12-23
_journal_name_full     'Acta Crystallographica, Section E'
_journal_year     2012
_journal_volume     68
_journal_issue      2
_journal_page_first     m103
_journal_page_last     m104
_journal_paper_category     QM
_journal_paper_doi     10.1107/S1600536811055358
_journal_coeditor_code     SU2346
_publ_contact_author_name     'Yu-Jie Li'
_publ_contact_author_address
;
Jilin Agricultural Science and Technology College
Jilin 132101
People's Republic of China
;
_publ_contact_author_email     jilindxw@yahoo.com.cn
_publ_contact_author_fax     +86-432-63509711
_publ_contact_author_phone     +86-432-63509711
_publ_section_title
;
Poly[[aqua-\m~6~-benzene-1,2,3-tricarboxylato-\m~3~-hydroxido-dizinc]
hemihydrate]
;
loop_
    _publ_author_name
    _publ_author_address
    'Chao-Hong Ma'
;
Jilin Agricultural Science and Technology College
Jilin 132101
People's Republic of China
;
    'Qiang Liu'
;
Jilin Agricultural Science and Technology College
Jilin 132101
People's Republic of China
;
    'Xiu-Yan Wang'
;
Jilin Agricultural Science and Technology College
Jilin 132101
People's Republic of China
;
    'Xian-Wu Dong'
;
Jilin Agricultural Science and Technology College
Jilin 132101
People's Republic of China
;
    'Yu-Jie Li'
;
Jilin Agricultural Science and Technology College
Jilin 132101
People's Republic of China
;
