# Supplementary material for: Poly[[aqua-μ6-benzene-1,2,3-tricarboxyl­ato-μ3-hydroxido-dizinc] hemihydrate]
Source: Acta Crystallogr Sect E Struct Rep Online. 2012 Jan 7;68(Pt 2):m103–4. doi: 10.1107/S1600536811055358 (PMC3274850; doi:10.1107/S1600536811055358)
Supplement: Supplementary file 2 [file e-68-0m103-Isup2.hkl]

#
# h,k,l, Fc-squared, Fo-squared, sigma(Fo-squared) and status flag
#
data_I
_shelx_title ' I         I 41/A       R   0.04'
_shelx_refln_list_code          4
_shelx_F_calc_maximum      617.07
_exptl_crystal_F_000      3024.00
_reflns_d_resolution_high  0.8332
 
loop_
 _symmetry_equiv_pos_as_xyz
 'x, y, z'
 '-x+1/2, -y, z+1/2'
 '-y+3/4, x+1/4, z+1/4'
 'y+3/4, -x+3/4, z+3/4'
 'x+1/2, y+1/2, z+1/2'
 '-x+1, -y+1/2, z+1'
 '-y+5/4, x+3/4, z+3/4'
 'y+5/4, -x+5/4, z+5/4'
 '-x, -y, -z'
 'x-1/2, y, -z-1/2'
 'y-3/4, -x-1/4, -z-1/4'
 '-y-3/4, x-3/4, -z-3/4'
 '-x+1/2, -y+1/2, -z+1/2'
 'x, y+1/2, -z'
 'y-1/4, -x+1/4, -z+1/4'
 '-y-1/4, x-1/4, -z-1/4'
 
_cell_length_a    12.8412
_cell_length_b    12.8412
_cell_length_c    27.2647
_cell_angle_alpha  90.000
_cell_angle_beta   90.000
_cell_angle_gamma  90.000
 
_shelx_F_squared_multiplier     1.000
 
loop_
 _refln_index_h
 _refln_index_k
 _refln_index_l
 _refln_F_squared_calc
 _refln_F_squared_meas
 _refln_F_squared_sigma
 _refln_observed_status
   0   2   0    25295.69    15149.41    639.95 o
   2   2   0      942.35      629.86    693.78 o
  -2   4   0   152735.20   157782.91   2229.08 o
   0   4   0    30811.07    40774.73   1270.19 o
   2   4   0     2265.92     2813.99    904.82 o
   4   4   0   229294.44   243413.80   2923.50 o
  -4   6   0      313.97      270.76    210.12 o
  -2   6   0    19500.80    18956.37    602.26 o
   0   6   0    47348.06    51288.93   1116.17 o
   2   6   0    60990.73    65568.36   1845.07 o
   4   6   0     3698.64     4763.45    740.91 o
   6   6   0    27766.84    29344.00   2550.84 o
  -6   8   0    59660.16    60917.34   3841.12 o
  -4   8   0   106349.95   108510.63   1515.75 o
  -2   8   0      379.79      546.54    547.98 o
   0   8   0   169204.16   170970.84   4658.03 o
   2   8   0    28617.66    27023.85   1628.53 o
   4   8   0   136736.72   133998.41   1550.34 o
   6   8   0    64729.38    66209.98   2561.05 o
   8   8   0     5182.44     4146.50   1643.50 o
  -8  10   0     1655.39      523.47   1691.19 o
  -6  10   0     3112.63     3588.34   1572.05 o
  -4  10   0     2705.14     2371.68    545.53 o
  -2  10   0     7852.53     6675.27    832.27 o
   0  10   0    40887.09    39417.31   1101.20 o
   2  10   0    19769.81    21449.25   1847.19 o
   4  10   0     1962.06     2510.69   1524.56 o
   6  10   0       20.91       17.17    183.28 o
   8  10   0     1381.69     2517.94   1748.80 o
  10  10   0      530.33        0.00   1806.07 o
  -8  12   0    47549.68    50584.77   2781.68 o
  -6  12   0    13461.09    14489.25   1905.77 o
  -4  12   0     6125.52     4657.08    662.45 o
  -2  12   0     7347.12     7356.90   1136.72 o
   0  12   0    15548.70    14463.20   1339.74 o
   2  12   0    29875.56    31634.22   1379.13 o
   4  12   0    51442.51    52663.48   1894.08 o
   6  12   0     1164.34     1660.31   1665.05 o
   8  12   0     6963.02     6025.13   2035.10 o
  -6  14   0     3901.61     6107.49   2006.48 o
  -4  14   0    11683.46    11935.34   2034.91 o
  -2  14   0      410.94      259.76    832.49 o
   0  14   0    25787.81    25846.88   1344.09 o
   2  14   0     2410.58     2066.75    945.07 o
   4  14   0     4967.51     5181.42   1301.57 o
   6  14   0      839.16        0.00   1366.19 o
  -1   2   1       25.98      397.47    175.37 o
   1   2   1     6954.55     4949.09    431.54 o
  -2   3   1     9339.68     8390.21    294.24 o
   0   3   1     5453.29     6840.27    451.85 o
   2   3   1     3414.49     5104.26    367.21 o
  -3   4   1   147797.39   150128.75   3669.52 o
  -1   4   1      163.42      272.85    388.72 o
   1   4   1    34485.30    29429.81    939.58 o
   3   4   1    55370.68    54374.93   2047.14 o
  -4   5   1     2759.25     2428.93    209.59 o
  -2   5   1     2627.44     1440.23    261.51 o
   0   5   1    13354.69    12962.74    522.99 o
   2   5   1     1056.16     2375.06    636.72 o
   4   5   1     1640.55     2015.11    303.25 o
  -5   6   1     2409.36     1931.81    555.46 o
  -3   6   1      504.26      591.74    233.40 o
  -1   6   1    46639.92    46406.39    655.90 o
   1   6   1    35773.79    34092.01   1035.10 o
   3   6   1     5401.73     5227.49    739.89 o
   5   6   1    39534.39    35759.81   1237.96 o
  -6   7   1     7531.71     7601.88    704.95 o
  -4   7   1     5611.70     4665.26    383.43 o
  -2   7   1    41056.51    41363.70    802.80 o
   0   7   1    29926.70    29797.88    638.18 o
   2   7   1    13597.29    12788.44    870.34 o
   4   7   1    51163.93    51122.82    861.81 o
   6   7   1     5715.56     5364.00    683.15 o
  -7   8   1     3159.03     3741.85   1163.50 o
  -5   8   1    31466.24    31218.69    732.74 o
  -3   8   1     5489.15     4553.60    380.21 o
  -1   8   1     9928.18    10061.86    486.01 o
   1   8   1    76572.70    78896.35   2555.94 o
   3   8   1      254.99      126.57    595.76 o
   5   8   1    55054.58    54681.25   1113.28 o
   7   8   1    12420.04    12316.53   1253.24 o
  -8   9   1     2059.94     1677.84   1147.93 o
  -6   9   1      944.13      966.75   1028.60 o
  -4   9   1    46327.33    42472.54   1373.88 o
  -2   9   1     1503.94     1515.76    428.06 o
   0   9   1    16714.95    15709.49    519.86 o
   2   9   1     6150.67     6162.05    622.18 o
   4   9   1    11898.39    11283.01    656.29 o
   6   9   1     4420.21     3453.73    892.54 o
   8   9   1     4226.67     3256.62   1197.67 o
  -9  10   1     8120.50     7263.73   1353.64 o
  -7  10   1     1799.81     2093.91   1554.96 o
  -5  10   1     1646.80     1508.36    379.93 o
  -3  10   1     3492.14     3726.93    491.30 o
  -1  10   1    14927.18    14485.06    700.87 o
   1  10   1      487.49        0.00    584.17 o
   3  10   1     7322.58     6644.13    911.05 o
   5  10   1     4756.03     4729.04    301.34 o
   7  10   1     5795.02     6226.39   1270.40 o
   9  10   1       33.57        0.00   1275.52 o
 -10  11   1       21.82        0.00   1286.18 o
  -8  11   1     5789.62     7919.64   1317.02 o
  -6  11   1        3.11      225.61   1105.06 o
  -4  11   1      422.68      577.11    393.62 o
  -2  11   1     2732.87     3038.33    573.07 o
   0  11   1     3449.74     4068.88    598.42 o
   2  11   1      467.27      188.94    850.15 o
   4  11   1     2170.52     2958.61    572.13 o
   6  11   1      853.07      836.87    264.79 o
   8  11   1     7626.44     8829.67   2596.03 o
  10  11   1     1719.25     1222.75   1304.18 o
  -9  12   1     2333.98     4091.30   1305.63 o
  -7  12   1    23187.99    27724.07   1648.17 o
  -5  12   1      281.35       37.74    407.80 o
  -3  12   1     7759.36     7188.73    576.07 o
  -1  12   1      592.86      598.15    622.74 o
   1  12   1    12280.67    13252.44    681.02 o
   3  12   1    24427.06    25442.29   1047.35 o
   5  12   1     2927.63     2896.22    540.35 o
   7  12   1       13.62      190.28   1026.37 o
   9  12   1     8577.76     9236.40   1253.57 o
  -8  13   1     4841.51     4231.48   1360.97 o
  -6  13   1       58.10      236.35   1219.37 o
  -4  13   1    12267.83    13094.95   1365.77 o
  -2  13   1     4414.36     3902.87    631.98 o
   0  13   1       30.64      384.57    662.84 o
   2  13   1      706.70      618.36    627.26 o
   4  13   1     6774.06     7707.83    931.51 o
   6  13   1     4478.65     4668.44   1131.12 o
   8  13   1      320.97      535.42   1126.05 o
  -5  14   1      237.77      177.92   1215.17 o
  -3  14   1     4219.01     4743.41   1199.70 o
  -1  14   1     4238.23     4059.62    705.92 o
   1  14   1     1308.60     1463.85    728.13 o
   3  14   1     1264.78     1502.43    572.08 o
   5  14   1     1576.88     1686.14    941.82 o
  -2  15   1      116.13      648.01   1150.28 o
   0  15   1     1175.19     1755.54    757.58 o
   2  15   1      247.35      279.15    658.19 o
   0   2   2    21350.07    21939.56    319.62 o
   2   2   2     3888.55     4782.93    274.44 o
  -1   3   2     2362.51      381.89    277.38 o
   1   3   2   116958.27   129096.95   1256.27 o
   3   3   2       62.44      262.64    264.73 o
  -2   4   2    16360.39    15641.42    365.11 o
   0   4   2     6388.25     5193.99    434.43 o
   2   4   2    54916.15    53962.75   1044.40 o
   4   4   2     1152.51     1208.65    322.33 o
  -3   5   2    44246.48    42945.27    614.39 o
  -1   5   2    11436.44    13987.86    470.46 o
   1   5   2     4472.55     3027.68    549.32 o
   3   5   2     2297.87     2317.09    258.83 o
   5   5   2    39573.72    40723.73    701.63 o
  -4   6   2     1595.40     1704.39    324.82 o
  -2   6   2     1125.32      902.68    300.60 o
   0   6   2    59029.96    57276.96    969.75 o
   2   6   2     8998.38     9021.21    776.19 o
   4   6   2    15422.51    13280.24    746.93 o
   6   6   2     9460.96     8999.72    415.72 o
  -5   7   2    14647.28    13785.24    423.85 o
  -3   7   2    20510.03    22626.15    542.66 o
  -1   7   2    38666.38    37209.87    667.97 o
   1   7   2    20634.50    20128.94    777.26 o
   3   7   2     1084.49     1114.45    740.79 o
   5   7   2    10110.35     9868.95    435.92 o
   7   7   2     1278.98     1067.01   1032.24 o
  -6   8   2     8066.66     7744.75    726.25 o
  -4   8   2     4518.52     4022.86    272.36 o
  -2   8   2     7955.28     7305.71    429.28 o
   0   8   2    14956.07    14625.27    557.26 o
   2   8   2    10104.49     9890.22    615.19 o
   4   8   2    20817.37    19539.91    466.65 o
   6   8   2    52532.25    47636.38   1574.33 o
   8   8   2       89.66      359.17   1052.10 o
  -7   9   2     7176.39     6235.21   1182.60 o
  -5   9   2     2881.70     2815.69    397.43 o
  -3   9   2      583.99      424.47    386.74 o
  -1   9   2     7173.35     7067.55    506.03 o
   1   9   2     3748.77     3570.73    531.35 o
   3   9   2    30434.90    29411.36    943.24 o
   5   9   2    24362.08    22656.28   1024.19 o
   7   9   2     1755.63     1557.95   1113.91 o
   9   9   2    10851.34    10907.45   1360.96 o
  -8  10   2     8456.32     8913.08   1302.42 o
  -6  10   2     9402.34     9297.90   1210.82 o
  -4  10   2     6023.91     5324.37    413.38 o
  -2  10   2     4081.44     4201.69    559.71 o
   0  10   2      492.86      414.82    629.57 o
   2  10   2       66.52      419.86    816.83 o
   4  10   2       71.88      307.22    420.48 o
   6  10   2     3341.39     2729.03    410.24 o
   8  10   2    13578.48    14496.22   1549.54 o
  10  10   2      850.59      626.17   1282.90 o
  -9  11   2     1162.48      343.86   1248.78 o
  -7  11   2     7561.64     8230.05   1736.37 o
  -5  11   2     4749.80     4343.09    517.86 o
  -3  11   2     3155.89     2571.31    506.61 o
  -1  11   2     5087.49     5769.57    662.71 o
   1  11   2    10647.42    10741.58    712.10 o
   3  11   2       19.42      858.33    885.94 o
   5  11   2      684.18      484.80    264.94 o
   7  11   2     5992.95     5725.04   1065.91 o
   9  11   2     3716.30     3986.56   1141.04 o
  -8  12   2      823.86      639.55   1222.06 o
  -6  12   2     4159.12     3320.63   1214.14 o
  -4  12   2      507.30      443.04    413.66 o
  -2  12   2    33902.32    35046.57    880.31 o
   0  12   2      347.06      771.07    627.36 o
   2  12   2     4971.84     4508.12    693.24 o
   4  12   2     1713.53     1404.01    476.10 o
   6  12   2     5154.80     4177.93   1081.25 o
   8  12   2       50.93      173.55   1098.27 o
  -7  13   2     1221.06     1562.59   1251.38 o
  -5  13   2      283.75        0.00   1166.36 o
  -3  13   2       17.33        0.00    521.61 o
  -1  13   2     1913.82     2552.84    663.95 o
   1  13   2      267.82        0.00    644.65 o
   3  13   2     4312.43     4814.90    740.00 o
   5  13   2     2845.69     2707.06   1045.60 o
   7  13   2     3863.76     4482.70   1140.37 o
  -6  14   2      172.97        0.00   1270.27 o
  -4  14   2     3251.68     3327.67   1194.06 o
  -2  14   2       25.85       74.50    608.11 o
   0  14   2     5352.13     5651.98    774.84 o
   2  14   2     5769.94     5870.94    663.56 o
   4  14   2     8053.93     9057.49    832.08 o
   6  14   2      159.04        0.00    958.11 o
  -3  15   2     4194.34     3332.89   1264.74 o
  -1  15   2      645.42      559.31    811.93 o
   1  15   2      788.28     1199.40    667.76 o
   3  15   2     1177.66     1599.55    782.09 o
   0   1   3    20272.24    15959.35    418.39 o
  -1   2   3   227902.05   229961.30   1577.54 o
  -2   3   3    59718.73    64181.34    596.15 o
   0   3   3    89345.71    81905.41    586.48 o
   2   3   3     6994.51     7762.87    277.17 o
  -3   4   3      665.46      198.74    277.20 o
  -1   4   3     3935.01     2428.21    299.98 o
   1   4   3    42848.42    42322.52    703.87 o
   3   4   3    17174.92    13581.75    454.05 o
  -4   5   3     8015.83     8023.76    328.45 o
  -2   5   3        2.26      230.91    307.80 o
   0   5   3   233108.73   218164.63   2249.12 o
   2   5   3     6295.58     7351.09    435.39 o
   4   5   3     4107.99     3697.20    386.48 o
  -5   6   3     5422.66     5172.14    370.38 o
  -3   6   3     4968.77     3847.64    246.87 o
  -1   6   3     1296.40     1465.98    375.47 o
   1   6   3    47410.68    48671.06   1833.56 o
   3   6   3    17777.48    19125.87    428.90 o
   5   6   3    12846.15    12354.22    713.48 o
  -6   7   3     5958.16     5408.56    377.40 o
  -4   7   3     1798.11     1987.42    378.17 o
  -2   7   3      250.29      193.27    409.24 o
   0   7   3    12211.15    11857.28    595.86 o
   2   7   3      278.87      229.21    607.30 o
   4   7   3   118245.56   118227.13   1347.60 o
   6   7   3    24143.22    22652.44    547.24 o
  -7   8   3    10948.21    11085.05    908.09 o
  -5   8   3      887.61      647.86    372.08 o
  -3   8   3     9291.38     9119.79    413.47 o
  -1   8   3    54659.76    53257.05    753.07 o
   1   8   3    83532.24    82492.14    999.06 o
   3   8   3      581.26      753.40    437.16 o
   5   8   3     4100.71     4300.31    490.49 o
   7   8   3    25052.75    22384.46   2194.54 o
  -8   9   3    21208.10    22635.73   1634.81 o
  -6   9   3     4842.07     4514.13    841.40 o
  -4   9   3    27640.99    28441.73    743.31 o
  -2   9   3     1897.73     2092.14    442.46 o
   0   9   3     5228.61     5158.22    513.96 o
   2   9   3     2697.73     2700.14    604.50 o
   4   9   3    16272.86    16677.33    585.71 o
   6   9   3     9615.04     8711.21    542.26 o
   8   9   3    16422.07    17114.45   1892.36 o
  -9  10   3      212.72      206.60   1206.86 o
  -7  10   3     6536.80     5627.85   1201.57 o
  -5  10   3      648.84     1063.54    497.81 o
  -3  10   3      574.58      792.73    484.76 o
  -1  10   3     1055.10     1065.58    570.89 o
   1  10   3     4137.62     3880.10    672.29 o
   3  10   3     9056.71     8867.98    665.12 o
   5  10   3       25.90       84.56    212.72 o
   7  10   3    11356.38    10383.47   1276.17 o
   9  10   3       25.38      141.00   1004.25 o
 -10  11   3     2700.43     3051.34   1122.00 o
  -8  11   3     1770.14      677.35   1172.77 o
  -6  11   3      157.10      198.36   1127.40 o
  -4  11   3    10093.21     9465.94    487.25 o
  -2  11   3      977.72     1034.96    555.35 o
   0  11   3     5634.39     6141.77    714.76 o
   2  11   3    14420.11    15055.77    855.92 o
   4  11   3     1575.00     1225.06    445.72 o
   6  11   3      308.43      169.34    449.32 o
   8  11   3     5000.62     5612.59   1119.97 o
  10  11   3     1301.57      395.45   1109.64 o
  -9  12   3     3173.91     3813.46   1134.49 o
  -7  12   3      680.52      283.05   1202.48 o
  -5  12   3     2589.32     2175.21    558.72 o
  -3  12   3    26232.62    26821.30    842.38 o
  -1  12   3    27539.66    29363.62    877.01 o
   1  12   3     5226.95     5482.82    759.33 o
   3  12   3     2420.41     3327.09    973.40 o
   5  12   3    10396.33     9938.05    625.38 o
   7  12   3     8440.50     8241.43   1160.27 o
   9  12   3     1946.90     2092.11   1122.74 o
  -8  13   3       82.56        0.00   1100.83 o
  -6  13   3      105.03      350.50   1202.98 o
  -4  13   3    10702.17    12106.47    798.32 o
  -2  13   3    13369.43    12044.16    711.27 o
   0  13   3    18429.29    18512.15    863.00 o
   2  13   3     1079.74      950.66    579.55 o
   4  13   3     6010.99     7183.68   1103.60 o
   6  13   3     2269.48     2157.87   1084.42 o
   8  13   3       44.39      144.68   1097.37 o
  -5  14   3      236.11     1112.48   1241.03 o
  -3  14   3     1581.53     2266.87   1184.80 o
  -1  14   3     1350.36      952.49    609.70 o
   1  14   3     1700.24     1909.40    608.29 o
   3  14   3      389.53      347.42    556.80 o
   5  14   3      736.98     1813.09   1086.25 o
  -2  15   3      826.75      729.81    991.13 o
   0  15   3     1638.80     1615.49    648.86 o
   2  15   3     6586.05     5962.31    787.49 o
   0   0   4    20685.20    34920.59    733.63 o
   1   1   4     9930.85     9585.80    222.29 o
   0   2   4    36913.88    34817.03    710.68 o
   2   2   4    67657.49    72011.90    471.11 o
  -1   3   4    52086.92    53404.11    445.67 o
   1   3   4    52441.64    56473.47    485.14 o
   3   3   4     9335.35     9942.34    375.50 o
  -2   4   4     3564.69     3585.97    349.76 o
   0   4   4   380773.72   367985.81   2123.19 o
   2   4   4      658.18      428.71    304.71 o
   4   4   4    36409.13    35551.88    519.66 o
  -3   5   4     4698.35     3768.42    326.23 o
  -1   5   4   151856.64   149781.36    969.80 o
   1   5   4    28906.85    29353.63    609.63 o
   3   5   4    48840.23    46574.14    832.57 o
   5   5   4      128.58      421.10    374.32 o
  -4   6   4    53461.67    55998.68    607.62 o
  -2   6   4     4039.11     3908.00    350.25 o
   0   6   4      686.63      756.34    428.41 o
   2   6   4     6881.31     6741.01    496.86 o
   4   6   4    25066.60    23000.26    776.01 o
   6   6   4      441.34      373.79    393.47 o
  -5   7   4     1469.88     1601.98    328.53 o
  -3   7   4    38819.09    37654.75    549.67 o
  -1   7   4      326.13      448.07    412.70 o
   1   7   4     3736.12     4177.92    494.40 o
   3   7   4    24581.62    26239.12    512.63 o
   5   7   4      635.23      691.28    394.23 o
   7   7   4    29327.16    28648.29    672.26 o
  -6   8   4    10980.48    11076.29    760.13 o
  -4   8   4    60006.95    61756.64   1136.55 o
  -2   8   4     5336.84     5219.39    511.70 o
   0   8   4    85569.08    87848.15   1423.57 o
   2   8   4    38248.85    38608.33    699.70 o
   4   8   4    53384.88    53375.79    645.79 o
   6   8   4     5286.27     5252.42    508.56 o
   8   8   4    33507.64    33099.00   1481.31 o
  -7   9   4     5210.97     5781.42    891.13 o
  -5   9   4      283.71      653.50    455.76 o
  -3   9   4    21829.11    20660.39    563.16 o
  -1   9   4     5134.46     4929.44    517.12 o
   1   9   4    24226.75    23783.91    695.81 o
   3   9   4     4005.35     4247.47    480.35 o
   5   9   4     4452.56     4659.63    565.22 o
   7   9   4     4819.78     5383.91    453.27 o
   9   9   4     1689.93     1883.50   1002.40 o
  -8  10   4     6826.80     6038.16   1082.81 o
  -6  10   4        1.27        0.00    447.08 o
  -4  10   4     9665.40     8608.90    784.54 o
  -2  10   4      944.23     1059.10    493.63 o
   0  10   4      601.29     1034.46    628.51 o
   2  10   4     5563.90     4865.98    712.90 o
   4  10   4    13090.65    13852.30    542.14 o
   6  10   4     2671.34     1768.80    478.44 o
   8  10   4     1791.38     1412.23    993.38 o
  10  10   4      703.85      850.62   1051.22 o
  -9  11   4      842.47        0.00   1022.76 o
  -7  11   4     2491.39     1900.09   1181.49 o
  -5  11   4       16.84      251.55    559.09 o
  -3  11   4     6835.66     6796.70    568.74 o
  -1  11   4     2174.95     2427.44    609.16 o
   1  11   4    20822.95    20875.37    870.28 o
   3  11   4       35.53        0.00    884.64 o
   5  11   4     2001.16     2184.17    260.10 o
   7  11   4     3340.21     2975.14   1001.89 o
   9  11   4        9.46        0.00   1073.31 o
  -8  12   4     8701.99     7037.32   1122.62 o
  -6  12   4     3222.73     1727.61   1165.09 o
  -4  12   4    22739.20    21152.04   1413.69 o
  -2  12   4     2551.01     2220.30    594.95 o
   0  12   4    32333.79    33129.77    786.40 o
   2  12   4      324.87      130.07    717.05 o
   4  12   4    14940.54    13980.95    603.88 o
   6  12   4     8885.12    10529.85   1267.59 o
   8  12   4     8187.94     8224.87   1204.58 o
  -7  13   4      622.91      496.77   1041.42 o
  -5  13   4    11130.22    11392.21   1122.54 o
  -3  13   4     6139.72     5314.45    563.81 o
  -1  13   4      164.00      456.32    565.34 o
   1  13   4     1075.10      822.58    579.97 o
   3  13   4     1143.76     1831.04    812.87 o
   5  13   4     5121.88     6511.61   1122.17 o
   7  13   4     3026.69     4153.89   1151.53 o
  -6  14   4      177.32      272.90   1042.95 o
  -4  14   4     1739.67     1156.78    994.38 o
  -2  14   4     1816.73     2070.84    708.01 o
   0  14   4     7348.39     7264.15    692.16 o
   2  14   4     1235.24     1470.94    613.51 o
   4  14   4     2546.57     1655.06    848.18 o
   6  14   4       66.38      509.84   1130.79 o
  -3  15   4      542.74      924.30    973.29 o
  -1  15   4     4670.89     4850.50    776.34 o
   1  15   4     5728.77     4955.75    706.37 o
   3  15   4     1291.07     2497.79    751.44 o
   0   1   5    86182.13    98147.92    659.91 o
  -1   2   5   149379.36   135963.64    791.42 o
   1   2   5     4816.32     5832.14    286.35 o
  -2   3   5    93284.75   103083.22   1055.25 o
   0   3   5    91869.05   106201.58    631.23 o
   2   3   5     2442.55     1818.22    249.50 o
  -3   4   5    18824.97    17032.21    342.85 o
  -1   4   5   167657.64   178168.00   1184.05 o
   1   4   5   159315.67   181623.23    935.14 o
   3   4   5     5820.77     5604.76    284.20 o
  -4   5   5    70451.76    70654.74    651.10 o
  -2   5   5    60228.59    58997.12    693.28 o
   0   5   5      178.29       58.54    303.32 o
   2   5   5    11621.37    11424.51    386.40 o
   4   5   5    36100.64    39162.65    690.21 o
  -5   6   5      590.20      417.57    328.80 o
  -3   6   5    57302.23    55770.86   1031.07 o
  -1   6   5    11236.78    11100.91    398.70 o
   1   6   5     2011.54     3049.76    453.04 o
   3   6   5     4899.58     5751.54    351.90 o
   5   6   5     8877.96     8667.91    512.47 o
  -6   7   5    10539.62    11084.54    461.68 o
  -4   7   5    67449.09    67219.87   1315.22 o
  -2   7   5       25.75      175.29    427.96 o
   0   7   5    30360.52    30758.45    617.48 o
   2   7   5     8378.14     8274.54    494.69 o
   4   7   5        3.96      180.12    257.05 o
   6   7   5    12639.97    11789.72    549.98 o
  -7   8   5    14876.81    15649.49    576.10 o
  -5   8   5    29632.66    30146.03    600.50 o
  -3   8   5    30611.51    30492.31    633.05 o
  -1   8   5      137.05      364.23    474.07 o
   1   8   5     5497.54     5132.64    436.19 o
   3   8   5    93722.27    96168.83   1170.12 o
   5   8   5    22682.11    22501.93    858.93 o
   7   8   5      214.60      258.51    459.02 o
  -8   9   5     1466.91      909.82    962.32 o
  -6   9   5     6859.17     6337.80    523.77 o
  -4   9   5     1230.62      845.39    204.64 o
  -2   9   5     9375.40     9004.85    595.17 o
   0   9   5    53054.32    54292.35    948.41 o
   2   9   5       38.53      162.32    474.66 o
   4   9   5    20674.45    19972.52    549.33 o
   6   9   5       57.74      119.17    496.11 o
   8   9   5       24.39       35.20    342.82 o
  -9  10   5     2156.86     2291.08   1015.20 o
  -7  10   5    10783.54    10440.96   1077.62 o
  -5  10   5     1827.61     2036.07    570.81 o
  -3  10   5     3518.98     3398.16    477.59 o
  -1  10   5      956.83      737.98    504.36 o
   1  10   5     6450.38     6494.75    795.61 o
   3  10   5      707.95      668.46    471.77 o
   5  10   5    11793.63    10046.69   1259.60 o
   7  10   5    10840.32    10475.04    597.56 o
   9  10   5     1725.36      993.52   1013.53 o
 -10  11   5      259.16        0.00   1109.54 o
  -8  11   5     1241.54     1142.74    988.07 o
  -6  11   5     2596.95     3188.59    534.42 o
  -4  11   5     1598.37     1450.39    371.12 o
  -2  11   5     1297.96     1158.48    526.02 o
   0  11   5     1473.65     1597.60    594.69 o
   2  11   5    15695.06    15692.60    844.19 o
   4  11   5    16968.74    16521.21    599.96 o
   6  11   5       18.36      105.91    523.47 o
   8  11   5      690.67     1019.96   1022.97 o
  10  11   5      231.52        0.00   1101.97 o
  -9  12   5     2318.00     3007.12   1119.84 o
  -7  12   5     6986.96     8671.11   1102.47 o
  -5  12   5    11695.77    10707.32    705.16 o
  -3  12   5     1899.57     1596.04    508.53 o
  -1  12   5     7587.03     7238.86    631.46 o
   1  12   5    32531.40    32178.51    876.81 o
   3  12   5     2144.38     2892.20    585.55 o
   5  12   5     7824.91     6032.67   1334.50 o
   7  12   5     2817.81     2620.21   1094.87 o
   9  12   5     1860.53     1685.84   1104.66 o
  -6  13   5     7749.58     8597.47   1104.56 o
  -4  13   5      746.29     1158.04    658.38 o
  -2  13   5     9278.45     9935.16    666.88 o
   0  13   5       61.42       17.54    566.51 o
   2  13   5      493.97      327.44    611.92 o
   4  13   5      200.72       80.54    760.23 o
   6  13   5     1527.98     1169.16   1083.66 o
  -5  14   5     2695.01     2156.07   1045.91 o
  -3  14   5     1862.14     1800.85    707.48 o
  -1  14   5      479.90      294.88    603.27 o
   1  14   5     2219.33     2060.60    605.29 o
   3  14   5      336.08      651.28    787.79 o
   5  14   5     2240.30     2912.05    887.87 o
  -2  15   5     2604.74     3165.69    963.68 o
   0  15   5      639.02      969.82    639.00 o
   2  15   5     2107.39     1697.34    745.38 o
   1   1   6        6.83      645.32    285.25 o
   0   2   6   153837.06   157348.09    953.16 o
   2   2   6     2920.76     3501.19    225.61 o
  -1   3   6     9716.00    10361.80    276.58 o
   1   3   6    93178.44    99020.50    612.70 o
   3   3   6    19828.51    15942.26    294.60 o
  -2   4   6    77887.40    83257.27    646.97 o
   0   4   6    52985.29    52136.56    489.54 o
   2   4   6     6243.58     6339.91    328.51 o
   4   4   6     2127.70     2547.66    238.56 o
  -3   5   6     7245.14     6605.50    290.38 o
  -1   5   6    27003.61    31212.14    413.45 o
   1   5   6    12717.04    12825.19    355.03 o
   3   5   6    38688.22    40817.41    563.92 o
   5   5   6    39729.11    37496.63    628.43 o
  -4   6   6   143727.27   144427.11   1318.26 o
  -2   6   6    10425.68    11113.17    372.09 o
   0   6   6     1012.28     1119.88    354.66 o
   2   6   6    13323.54    14127.35    441.36 o
   4   6   6    19203.86    18568.78    841.06 o
   6   6   6    12540.15    12800.13    476.79 o
  -5   7   6     1289.26     1324.08    352.29 o
  -3   7   6    10618.71    10082.28    333.58 o
  -1   7   6    17464.03    19089.17    564.06 o
   1   7   6       16.93       49.85    397.62 o
   3   7   6      572.97      759.54    344.61 o
   5   7   6      183.51      211.14    421.25 o
   7   7   6     3122.52     3083.48    452.19 o
  -6   8   6    17729.29    17376.64    577.85 o
  -4   8   6     1456.82     1294.62    175.39 o
  -2   8   6    93371.58    95905.86    959.02 o
   0   8   6    38767.16    39340.29    749.69 o
   2   8   6    70433.34    72601.65    874.64 o
   4   8   6    33917.43    33006.90    594.60 o
   6   8   6     1738.62     1281.83    529.70 o
   8   8   6     3076.19     2905.74    465.19 o
  -7   9   6     1520.03     1206.99    702.93 o
  -5   9   6     5202.56     5651.60    501.05 o
  -3   9   6      170.01      285.47    515.91 o
  -1   9   6    15538.41    15160.62    555.12 o
   1   9   6      815.43     1214.28    533.82 o
   3   9   6     5588.05     5722.74    512.36 o
   5   9   6     2637.25     2026.53    242.49 o
   7   9   6     2379.13     2459.95    536.72 o
   9   9   6    12203.30    11149.19   1104.04 o
  -8  10   6     6595.93     6805.98   1056.63 o
  -6  10   6    17113.57    17693.02    891.77 o
  -4  10   6     1605.83     1368.64    250.39 o
  -2  10   6     7070.46     6582.19    605.43 o
   0  10   6    16182.33    16769.36    696.41 o
   2  10   6      570.46      410.74    651.81 o
   4  10   6    20853.88    20480.94    609.81 o
   6  10   6      777.44      894.86    546.24 o
   8  10   6     2024.17     2188.08    997.34 o
  10  10   6     3378.77     3363.77   1090.85 o
  -9  11   6        1.21        0.00   1029.59 o
  -7  11   6        2.88        0.00    982.14 o
  -5  11   6    10676.30     9026.06    693.73 o
  -3  11   6     2367.60     2329.79    496.83 o
  -1  11   6     5571.49     5844.12    619.43 o
   1  11   6     1329.17     1382.11    629.77 o
   3  11   6     6612.19     6101.78    599.96 o
   5  11   6       39.46        7.15    300.82 o
   7  11   6     1926.18     1061.91   1001.62 o
   9  11   6     1826.22     2669.64   1098.42 o
  -8  12   6      793.47     1318.10   1037.60 o
  -6  12   6     8389.83    10549.07   1104.42 o
  -4  12   6     2242.87     2320.80    500.77 o
  -2  12   6       10.09      668.46    548.74 o
   0  12   6     5212.02     5323.05    642.00 o
   2  12   6    19401.37    20832.96   1507.54 o
   4  12   6     3028.83     3077.17    492.44 o
   6  12   6     7961.28     8845.49   1148.88 o
   8  12   6       96.46     1220.52   1093.23 o
  -7  13   6      740.70      963.85   1034.40 o
  -5  13   6     1184.04     1724.68    988.37 o
  -3  13   6     1611.02     2157.07    694.27 o
  -1  13   6     3123.26     2922.88    618.99 o
   1  13   6     3907.24     4020.76    651.27 o
   3  13   6       13.53        0.00    834.54 o
   5  13   6      543.01       56.43   1048.66 o
   7  13   6      538.72      282.97   1113.79 o
  -4  14   6     3058.77     2182.15    945.52 o
  -2  14   6      328.96      611.69    729.81 o
   0  14   6      370.37      415.06    610.64 o
   2  14   6     4634.07     5461.99    739.42 o
   4  14   6       57.08        0.00    829.18 o
  -1  15   6     1103.22     1679.84    771.43 o
   1  15   6      221.85      115.20    616.86 o
   0   1   7    18561.65    19074.21    390.43 o
  -1   2   7    17617.50    19758.48    287.04 o
   1   2   7     2174.19     4338.20    302.78 o
  -2   3   7     5256.96     5562.40    264.31 o
   0   3   7   126692.15   131315.30    722.60 o
   2   3   7   116493.76   119009.09    732.76 o
  -3   4   7     2426.18     2714.83    269.46 o
  -1   4   7    19697.22    20247.18    321.17 o
   1   4   7    40826.05    40239.22    395.95 o
   3   4   7     1881.45     2243.69    242.95 o
  -4   5   7    86951.23    84797.73   1541.54 o
  -2   5   7      830.82     1521.36    271.75 o
   0   5   7    11039.27    13916.24    373.54 o
   2   5   7    28858.48    32737.07    568.98 o
   4   5   7    86081.52    82056.63   1539.92 o
  -5   6   7     2002.46     1925.55    359.89 o
  -3   6   7     7617.43     7173.52    325.59 o
  -1   6   7    50999.45    48607.46    616.45 o
   1   6   7    10402.16     9800.26    428.34 o
   3   6   7     1178.72     1300.36    346.51 o
   5   6   7     6765.39     6555.45    420.66 o
  -6   7   7      302.99      242.81    423.83 o
  -4   7   7    21801.40    22401.01    502.21 o
  -2   7   7    20202.13    20442.32    567.95 o
   0   7   7    48027.44    47283.11    798.03 o
   2   7   7    19075.21    19857.42    522.19 o
   4   7   7     1203.00     1240.73    303.84 o
   6   7   7     2804.77     2823.30    445.47 o
  -7   8   7    20368.82    19804.14    663.36 o
  -5   8   7     2004.56     1706.04    397.53 o
  -3   8   7    74671.88    74078.48   1034.98 o
  -1   8   7    47692.88    47507.92    808.76 o
   1   8   7     1212.41     1015.07    427.29 o
   3   8   7    54725.61    54274.35    696.25 o
   5   8   7     6897.47     7229.31    572.17 o
   7   8   7     7000.36     6261.45    533.91 o
  -8   9   7    24302.92    25135.33    973.47 o
  -6   9   7     1119.28      931.15    423.67 o
  -4   9   7     3362.63     3308.10    273.61 o
  -2   9   7    16334.38    15614.18    653.54 o
   0   9   7    23770.43    23883.62    702.46 o
   2   9   7     2752.67     2815.09    432.61 o
   4   9   7     5505.69     5503.95    455.26 o
   6   9   7     1195.45     1156.89    563.33 o
   8   9   7     9390.21     8925.83    566.84 o
  -9  10   7     1899.52     1491.42    985.03 o
  -7  10   7     4623.90     4625.97   1007.19 o
  -5  10   7     1215.03     1064.72    540.21 o
  -3  10   7    14561.85    14469.44    677.77 o
  -1  10   7     7338.81     7562.44    560.53 o
   1  10   7     4414.46     3947.26    738.47 o
   3  10   7       31.49      189.01    469.29 o
   5  10   7      495.23      370.75    264.35 o
   7  10   7    11805.79    11839.14    694.31 o
   9  10   7      248.15        0.00    990.88 o
 -10  11   7     2993.23     3901.49   1113.40 o
  -8  11   7        6.89      389.74    995.63 o
  -6  11   7     3571.97     3343.76    628.19 o
  -4  11   7    11978.22    11182.34    988.42 o
  -2  11   7     1554.93     1271.28    620.70 o
   0  11   7     3697.09     2976.85    583.99 o
   2  11   7      154.89        0.00    730.73 o
   4  11   7    28124.62    29797.91    719.14 o
   6  11   7      242.59      110.82    982.83 o
   8  11   7      307.99      322.27   1060.22 o
  10  11   7      235.50        0.00   1080.52 o
  -9  12   7     8946.27    10949.65   1263.13 o
  -7  12   7      333.43      646.33    992.93 o
  -5  12   7    26377.69    25257.47    898.06 o
  -3  12   7      128.75      549.90    509.82 o
  -1  12   7     7503.13     8327.87    733.97 o
   1  12   7    20064.10    22779.19    864.06 o
   3  12   7     1544.32      980.70    610.60 o
   5  12   7     2320.25     3350.40   1023.28 o
   7  12   7    14111.05    15951.65   1282.47 o
   9  12   7       25.83      271.51   1157.69 o
  -6  13   7     2096.51     2999.28   1054.78 o
  -4  13   7     4101.90     3532.33    708.43 o
  -2  13   7     1332.85      999.94    561.42 o
   0  13   7    13355.14    14254.77    774.18 o
   2  13   7      659.97     1082.20    603.38 o
   4  13   7     5262.87     6028.51    845.45 o
   6  13   7       15.62      380.36   1070.19 o
  -5  14   7      191.68      166.04    984.68 o
  -3  14   7     1287.60     1210.31    705.25 o
  -1  14   7     7199.38     6695.99    668.02 o
   1  14   7      243.01      271.59    639.99 o
   3  14   7     1365.14     1091.50    865.22 o
   5  14   7      986.40     1634.34    848.02 o
   0  15   7     4180.15     4211.32    791.13 o
   0   0   8     7576.13    14253.99    942.79 o
   1   1   8    11689.83    10156.39    306.05 o
   0   2   8    13507.39    10946.29    359.17 o
   2   2   8     9638.11     7989.68    211.73 o
  -1   3   8    21412.22    21485.94    313.72 o
   1   3   8     6711.94     7704.60    339.96 o
   3   3   8     9161.65    10353.70    273.40 o
  -2   4   8    37824.36    40918.74    414.13 o
   0   4   8   171065.72   166552.03   1078.84 o
   2   4   8   152163.66   149423.73   1075.42 o
   4   4   8   120775.96   114744.63    615.36 o
  -3   5   8    10554.57    10126.38    344.73 o
  -1   5   8    15442.44    14896.38    329.87 o
   1   5   8     2790.57     2618.59    261.18 o
   3   5   8    30186.88    30983.71    473.80 o
   5   5   8     1638.22     2018.62    261.88 o
  -4   6   8     5128.56     4766.08    291.95 o
  -2   6   8    32780.16    33069.12    459.88 o
   0   6   8     5831.54     4648.75    370.74 o
   2   6   8    95783.48    96681.80    854.05 o
   4   6   8    63777.74    63281.21    632.71 o
   6   6   8     7466.47     8167.94    460.13 o
  -5   7   8     1747.14     1708.07    388.46 o
  -3   7   8     1844.16     1750.41    310.62 o
  -1   7   8     2753.54     2855.84    438.20 o
   1   7   8     9090.76     9448.37    470.54 o
   3   7   8     7430.10     7183.64    419.10 o
   5   7   8     5986.06     5111.78    321.13 o
   7   7   8     1762.68     1790.66    457.69 o
  -6   8   8      736.22      710.32    389.52 o
  -4   8   8    16992.93    15389.62    446.14 o
  -2   8   8    81929.35    84724.66   1066.97 o
   0   8   8    64262.90    66122.17    882.32 o
   2   8   8      335.44      445.71    379.17 o
   4   8   8    27758.63    28313.31    545.74 o
   6   8   8        0.31        0.00    480.30 o
   8   8   8    54997.20    58454.81    953.68 o
  -7   9   8      757.35      895.01    516.66 o
  -5   9   8     1164.29     1498.71    419.65 o
  -3   9   8    23730.28    21629.86    689.66 o
  -1   9   8       78.20       43.32    471.26 o
   1   9   8      661.61      965.90    554.92 o
   3   9   8     2592.21     2384.99    480.48 o
   5   9   8      200.48      194.49    247.03 o
   7   9   8     2083.81     1994.82    509.40 o
   9   9   8        1.18      227.14    958.04 o
  -8  10   8     1297.95     2151.43    977.88 o
  -6  10   8      121.91        0.00    524.74 o
  -4  10   8    11555.05    11643.57    368.67 o
  -2  10   8    22969.33    21596.00    738.18 o
   0  10   8      728.02      813.67    541.76 o
   2  10   8    23742.89    25276.64    808.10 o
   4  10   8     6084.86     5690.54    500.35 o
   6  10   8     1030.08     1011.89    585.54 o
   8  10   8     6282.17     7004.07   1104.91 o
  10  10   8     1753.31     2490.75   1051.09 o
  -9  11   8     3571.20     3341.44   1069.74 o
  -7  11   8      487.56     1446.58    965.25 o
  -5  11   8       13.19        0.00    627.06 o
  -3  11   8       23.88      204.83    456.12 o
  -1  11   8      130.27      387.69    562.22 o
   1  11   8       34.98      256.42    590.04 o
   3  11   8        9.23       12.24    568.82 o
   5  11   8     3569.01     3179.15    345.72 o
   7  11   8      170.37        0.00   1017.12 o
   9  11   8      712.93      519.48   1070.00 o
  -8  12   8     1544.54     2404.94   1064.50 o
  -6  12   8      872.14     1157.05    955.50 o
  -4  12   8    51350.04    53383.16   1147.71 o
  -2  12   8     1294.54     1867.56    687.82 o
   0  12   8    26775.60    30467.70   1202.03 o
   2  12   8     1122.98     1105.57    626.90 o
   4  12   8     2822.51     2968.72    467.75 o
   6  12   8    20717.39    21977.24   1317.70 o
   8  12   8     9695.41    12047.34   1266.86 o
  -7  13   8      230.28        0.00   1038.72 o
  -5  13   8      600.06      920.84    940.59 o
  -3  13   8     9000.16     9427.93    784.61 o
  -1  13   8      116.04      393.16    704.62 o
   1  13   8        0.78      317.83    613.36 o
   3  13   8      683.40      987.38    814.13 o
   5  13   8      101.41      218.19    770.42 o
   7  13   8      771.75     1310.70   1105.98 o
  -4  14   8     1353.94     1012.90    953.83 o
  -2  14   8        6.61        0.00    693.09 o
   0  14   8    25255.29    28250.31    923.33 o
   2  14   8     2244.96     2301.69    656.02 o
   4  14   8     1662.56     2242.41    910.03 o
   0   1   9     5251.71     4916.80    355.58 o
  -1   2   9    13322.25    13227.86    277.98 o
   1   2   9     4495.48     6038.48    323.44 o
  -2   3   9    14658.12    12997.51    270.38 o
   0   3   9    28673.13    25580.54    423.30 o
   2   3   9        5.56        5.46    267.50 o
  -3   4   9     2714.87     2467.58    283.83 o
  -1   4   9     1184.63     1337.30    229.99 o
   1   4   9   110784.99   114600.90    829.10 o
   3   4   9     8718.56     9504.23    276.97 o
  -4   5   9    47523.39    49979.59    551.89 o
  -2   5   9    31740.40    31038.17    428.81 o
   0   5   9    23075.93    24335.09    371.92 o
   2   5   9     5387.11     5434.34    365.38 o
   4   5   9    65206.32    62026.58    978.51 o
  -5   6   9     1929.17     1737.31    254.92 o
  -3   6   9      778.89      981.15    310.61 o
  -1   6   9     3645.89     4131.86    369.36 o
   1   6   9    56767.12    60351.11    601.16 o
   3   6   9     3838.26     4227.32    399.61 o
   5   6   9     5313.69     5089.30    416.44 o
  -6   7   9    13462.45    12588.96    487.87 o
  -4   7   9      527.57      431.74    288.12 o
  -2   7   9    28430.24    27574.23    486.39 o
   0   7   9     7393.77     7296.27    470.07 o
   2   7   9    24530.10    24491.29    490.17 o
   4   7   9    15572.52    15944.96    464.71 o
   6   7   9     1870.29     1741.59    454.45 o
  -7   8   9    11062.95    11318.81    610.90 o
  -5   8   9      832.92     1110.56    400.32 o
  -3   8   9     2996.34     2561.09    345.24 o
  -1   8   9    63917.24    66921.62    835.22 o
   1   8   9      211.06      430.22    433.14 o
   3   8   9     3435.99     3790.99    423.26 o
   5   8   9     2131.10     1804.65    297.27 o
   7   8   9     1170.47      873.57    492.52 o
  -8   9   9    16518.96    17666.40    931.90 o
  -6   9   9     3465.01     3525.59    479.03 o
  -4   9   9       53.67      213.78    301.59 o
  -2   9   9     1617.32     1851.57    472.12 o
   0   9   9     1515.63     2069.18    571.81 o
   2   9   9     2751.06     2943.60    511.60 o
   4   9   9     2701.69     2317.02    451.43 o
   6   9   9     6058.42     5629.23    550.68 o
   8   9   9    14403.81    15316.85    667.75 o
  -9  10   9       58.50      819.32    976.49 o
  -7  10   9      599.01      878.43    912.07 o
  -5  10   9        2.74        0.00    469.37 o
  -3  10   9        5.97        0.00    422.69 o
  -1  10   9    13558.24    14570.66    625.48 o
   1  10   9      365.81      338.86    666.19 o
   3  10   9    11859.74    11516.80    556.45 o
   5  10   9     5012.71     4142.43    608.77 o
   7  10   9      670.20      360.86    501.74 o
   9  10   9      413.54     1054.40   1042.79 o
  -8  11   9      905.75        3.25   1028.75 o
  -6  11   9      386.03      426.94    621.87 o
  -4  11   9    29852.45    29157.80   1212.26 o
  -2  11   9     3403.54     3501.89    658.55 o
   0  11   9     1816.57     1676.34    567.55 o
   2  11   9        3.32      223.12    563.16 o
   4  11   9     5332.94     4916.52    467.68 o
   6  11   9      149.99      307.49    989.56 o
   8  11   9      456.79      368.07   1045.37 o
  -7  12   9     1123.21     1290.98    995.70 o
  -5  12   9     9043.44     8372.43    756.68 o
  -3  12   9    13726.29    14379.42    813.20 o
  -1  12   9      883.18      936.65    604.15 o
   1  12   9     9496.18     9371.72    670.55 o
   3  12   9     1044.85      958.16    778.48 o
   5  12   9    12984.66    12837.68   1189.71 o
   7  12   9     8633.88    11084.99   1217.85 o
  -6  13   9       68.30      401.64   1010.89 o
  -4  13   9      136.88        0.00    668.70 o
  -2  13   9     4783.69     5903.57    760.14 o
   0  13   9    12633.65    12571.58    755.55 o
   2  13   9     5522.71     5706.36    692.86 o
   4  13   9       40.43      176.81    824.83 o
   6  13   9      436.67      662.60   1092.75 o
  -3  14   9     2032.35     1868.92    738.64 o
  -1  14   9     1652.00     1345.52    716.57 o
   1  14   9       93.63       90.92    637.62 o
   3  14   9       20.41      473.89   1224.61 o
   1   1  10     5469.69     3890.59    301.02 o
   0   2  10    30217.94    32055.49    396.72 o
   2   2  10     9813.67     9357.54    238.77 o
  -1   3  10     4840.12     5778.86    261.82 o
   1   3  10     7642.73     7294.87    303.40 o
   3   3  10    79024.59    74619.26    680.09 o
  -2   4  10    68528.98    70152.83    514.37 o
   0   4  10    10234.96    12934.28    365.67 o
   2   4  10    46380.14    48657.02    669.35 o
   4   4  10     1579.59     1957.54    266.30 o
  -3   5  10    42176.29    41998.59    524.90 o
  -1   5  10    46948.59    47359.58    453.64 o
   1   5  10    11449.81    10445.98    396.11 o
   3   5  10      788.28     1069.22    245.52 o
   5   5  10    33902.61    32354.82    457.38 o
  -4   6  10    38344.00    36876.87    494.91 o
  -2   6  10     2139.03     1832.04    298.71 o
   0   6  10    18385.12    18216.05    451.61 o
   2   6  10     6696.28     6526.51    325.57 o
   4   6  10     3084.35     2921.55    324.55 o
   6   6  10     2213.31     2114.66    439.00 o
  -5   7  10    37629.70    38351.54    787.92 o
  -3   7  10       42.42      186.63    319.48 o
  -1   7  10    36636.80    37600.73    676.42 o
   1   7  10    71386.44    72822.74    762.04 o
   3   7  10      132.79      326.01    391.05 o
   5   7  10       78.86      354.46    295.70 o
   7   7  10     2604.60     2227.53    475.81 o
  -6   8  10    13075.17    12732.30    517.96 o
  -4   8  10      672.66      581.56    315.19 o
  -2   8  10    26455.59    26284.58    526.20 o
   0   8  10      979.73      974.04    436.17 o
   2   8  10    23882.33    23175.43    521.75 o
   4   8  10     3136.20     2615.85    422.17 o
   6   8  10    10649.03    11700.93    598.94 o
   8   8  10      293.12      417.43    506.21 o
  -7   9  10     2512.03     2493.34    535.31 o
  -5   9  10    27243.24    28502.48    692.74 o
  -3   9  10      207.66      393.10    383.61 o
  -1   9  10     2310.51     2519.95    492.48 o
   1   9  10      112.97      126.62    476.81 o
   3   9  10    10209.02    10417.28    517.36 o
   5   9  10    60057.17    61001.17   1571.97 o
   7   9  10     1007.78     1433.92    513.15 o
   9   9  10     2930.71     2407.06   1013.93 o
  -8  10  10     2489.97     3079.36    992.99 o
  -6  10  10      293.69      271.42    452.11 o
  -4  10  10     3193.91     3351.01    367.17 o
  -2  10  10      978.37      982.43    422.13 o
   0  10  10     7372.54     7602.57    601.11 o
   2  10  10       25.28        0.00    551.15 o
   4  10  10    14616.56    15056.55    608.82 o
   6  10  10      199.95        0.00    500.95 o
   8  10  10     2126.26     1529.81    995.42 o
  10  10  10     1398.00     2594.11   1098.96 o
  -9  11  10      660.73      765.15   1045.53 o
  -7  11  10     7535.55     8205.17   1055.84 o
  -5  11  10    12532.46    12276.71    788.18 o
  -3  11  10      263.79      382.05    470.47 o
  -1  11  10    19849.61    20780.56    821.24 o
   1  11  10      503.35      772.97    591.91 o
   3  11  10      380.16      150.63    552.05 o
   5  11  10     1021.68      858.93    354.79 o
   7  11  10       98.08      502.21   1019.03 o
   9  11  10    16397.75    16300.35   1294.72 o
  -8  12  10        4.55      331.58   1055.32 o
  -6  12  10     3517.13     3069.05    695.44 o
  -4  12  10     1001.74     1250.11    679.10 o
  -2  12  10     6799.75     6364.73    722.40 o
   0  12  10     1570.26     1623.69    596.18 o
   2  12  10     8726.04     9132.29    692.84 o
   4  12  10      121.95      243.24    520.30 o
   6  12  10     5610.23     5885.13   1159.77 o
   8  12  10      588.92      131.79   1088.71 o
  -5  13  10       14.33        0.00    944.76 o
  -3  13  10     5911.52     7118.73    931.74 o
  -1  13  10      439.93      750.15    675.59 o
   1  13  10      273.13      509.22    613.57 o
   3  13  10    10470.02    12566.71    952.05 o
   5  13  10       16.76      512.81   1262.69 o
  -4  14  10     2032.62     2305.28    954.78 o
  -2  14  10       88.28        0.00    714.71 o
   0  14  10     2491.11     2248.43    681.36 o
   2  14  10        2.72      153.49    984.53 o
   4  14  10     2396.99     2467.95   1337.61 o
   0   1  11    57057.24    60503.08    656.32 o
  -1   2  11   117919.84   120209.46    662.31 o
   1   2  11     6776.18     7171.17    364.34 o
  -2   3  11    41695.11    44253.38    568.46 o
   0   3  11    65160.14    72138.98    716.01 o
   2   3  11     4681.19     4146.48    305.54 o
  -3   4  11   176071.14   175715.33   2571.72 o
  -1   4  11   185168.91   194150.19   1357.83 o
   1   4  11     7219.05     7652.40    345.06 o
   3   4  11    38645.77    41890.59    538.61 o
  -4   5  11    60128.27    59553.43    585.46 o
  -2   5  11    18201.71    19300.14    363.09 o
   0   5  11     4441.01     3903.85    235.12 o
   2   5  11    19165.63    19348.76    486.18 o
   4   5  11    19788.86    19131.03    358.27 o
  -5   6  11      640.61     1146.84    319.72 o
  -3   6  11       86.72      197.42    307.80 o
  -1   6  11     2427.44     2810.17    330.50 o
   1   6  11     9599.42     8710.78    295.66 o
   3   6  11     1693.14     1883.12    266.54 o
   5   6  11    26223.82    26387.72    443.86 o
  -6   7  11     8580.99     8533.10    472.68 o
  -4   7  11    94958.00    94901.16    901.00 o
  -2   7  11    15734.77    16034.03    403.97 o
   0   7  11    19177.23    18900.19    508.90 o
   2   7  11    15942.90    16018.67    445.48 o
   4   7  11      134.93       88.67    316.18 o
   6   7  11      208.85      430.58    443.25 o
  -7   8  11     4858.20     5738.71    563.28 o
  -5   8  11    93643.14    94233.98   1315.43 o
  -3   8  11    23338.09    21658.75    476.24 o
  -1   8  11     4299.29     5084.72    401.00 o
   1   8  11     5379.14     5955.67    450.41 o
   3   8  11    32965.84    32834.88    565.25 o
   5   8  11    50044.83    47572.59    757.86 o
   7   8  11     4683.46     4299.15    541.63 o
  -8   9  11      163.92     1072.28    915.18 o
  -6   9  11       75.63      332.77    411.19 o
  -4   9  11     6655.09     6015.50    378.35 o
  -2   9  11      952.55     1043.28    387.09 o
   0   9  11    47539.36    46284.10    801.35 o
   2   9  11     7260.13     7769.23    588.81 o
   4   9  11    14185.84    14104.86    585.07 o
   6   9  11    10890.53     9795.83    587.54 o
   8   9  11     1067.57      854.26    611.45 o
  -9  10  11     2553.04     1957.57    980.53 o
  -7  10  11     3215.75     2720.26    953.13 o
  -5  10  11     6259.71     5097.95    487.50 o
  -3  10  11       26.91      318.55    403.41 o
  -1  10  11    12310.78    13109.00    591.28 o
   1  10  11      689.59      506.62    534.06 o
   3  10  11     9393.71     9798.97    647.45 o
   5  10  11      300.78        0.00    360.57 o
   7  10  11     3254.06     3959.57   1040.33 o
   9  10  11     2749.96     2430.62   1039.18 o
  -8  11  11     6098.37     5576.10   1054.08 o
  -6  11  11     1230.29     1296.62    671.67 o
  -4  11  11       27.03        0.00    660.45 o
  -2  11  11     5890.34     5821.62    552.82 o
   0  11  11     7418.84     7817.48    635.00 o
   2  11  11     3650.94     4040.98    712.32 o
   4  11  11    16169.12    14963.86    583.40 o
   6  11  11      309.35      853.33   1000.40 o
   8  11  11     4807.58     4725.20   1142.88 o
  -7  12  11     9281.03     9961.66   1209.45 o
  -5  12  11     3317.22     3454.84    718.37 o
  -3  12  11     1467.78     1452.42    666.99 o
  -1  12  11    16309.07    15157.41    882.87 o
   1  12  11    16984.80    15920.45    729.71 o
   3  12  11    18967.55    19951.14    962.53 o
   5  12  11     2144.92     1617.97    786.91 o
   7  12  11     3725.89     3257.55   1141.29 o
  -6  13  11      921.69     1459.13    996.28 o
  -4  13  11     4073.04     4129.17    746.50 o
  -2  13  11     7990.09     7634.00    776.01 o
   0  13  11     1184.70     1184.98    622.03 o
   2  13  11     2279.29     1953.65    633.39 o
   4  13  11     6917.50     7173.50   1329.48 o
   6  13  11     1494.31     2032.19   1360.16 o
  -3  14  11     1534.04     2002.17    739.41 o
  -1  14  11      265.27      809.25    891.54 o
   1  14  11      181.49      830.88    787.26 o
   3  14  11        9.58        0.00   1252.38 o
   0   0  12   106071.95   108569.02   2058.68 o
   1   1  12    31213.20    34301.37    485.04 o
   0   2  12    10573.72    10561.48    373.37 o
   2   2  12     5201.63     5460.08    234.60 o
  -1   3  12    34302.56    37508.63    448.39 o
   1   3  12      601.80      872.60    308.86 o
   3   3  12     1538.22     1415.61    218.30 o
  -2   4  12   141553.63   147170.25    748.41 o
   0   4  12    62333.39    64252.88    646.22 o
   2   4  12       85.62      326.25    307.27 o
   4   4  12    92374.77    94311.48   1202.42 o
  -3   5  12     7991.77     7982.46    331.23 o
  -1   5  12    54550.58    53932.91    542.83 o
   1   5  12     3563.43     3555.44    383.66 o
   3   5  12    28093.54    29335.45    551.69 o
   5   5  12      328.14      384.60    312.76 o
  -4   6  12    36885.55    37527.04    532.11 o
  -2   6  12       56.19      191.17    274.75 o
   0   6  12    19632.79    19619.95    380.18 o
   2   6  12     5306.67     5057.65    412.74 o
   4   6  12        6.40      197.21    265.78 o
   6   6  12      735.85      647.90    324.86 o
  -5   7  12        3.91      230.65    322.93 o
  -3   7  12     8551.21     8733.44    388.50 o
  -1   7  12      431.92      734.32    348.95 o
   1   7  12     9331.44     8741.80    493.86 o
   3   7  12    30303.25    29449.80    598.00 o
   5   7  12      373.44      433.72    334.39 o
   7   7  12      129.48      311.66    453.31 o
  -6   8  12     4878.67     3551.02    410.27 o
  -4   8  12    49471.15    50884.27    622.49 o
  -2   8  12      170.49      387.20    388.44 o
   0   8  12    19139.15    20441.10    519.34 o
   2   8  12     4819.54     5174.24    402.23 o
   4   8  12    34314.56    36305.57    601.18 o
   6   8  12     4256.20     4812.84    531.02 o
   8   8  12    13119.04    13338.04    656.18 o
  -7   9  12      183.41      331.74    526.52 o
  -5   9  12      545.47      500.83    289.00 o
  -3   9  12     8757.42     8515.99    469.24 o
  -1   9  12     3346.52     3588.11    410.82 o
   1   9  12     9069.65     9542.39    546.83 o
   3   9  12      131.92      459.27    492.04 o
   5   9  12        9.50       92.77    347.61 o
   7   9  12      689.08      481.64    650.16 o
   9   9  12      520.42      316.20    967.41 o
  -8  10  12     2940.27     4034.33   1019.80 o
  -6  10  12     4035.34     3982.16    524.61 o
  -4  10  12      208.94      426.01    376.30 o
  -2  10  12     4396.42     4218.29    427.75 o
   0  10  12    26246.36    27490.22    737.43 o
   2  10  12    28742.87    29376.64    874.28 o
   4  10  12     5016.19     5006.07    463.26 o
   6  10  12      165.41        0.00    651.68 o
   8  10  12     3835.91     4762.09   1046.49 o
  10  10  12      395.04        0.00   1075.70 o
  -9  11  12     6055.05     6138.65   1136.59 o
  -7  11  12     3930.33     3676.87    729.71 o
  -5  11  12       31.49       26.43    658.38 o
  -3  11  12     3989.86     3939.00    698.91 o
  -1  11  12      102.26      134.81    554.03 o
   1  11  12    14207.52    14621.67    713.29 o
   3  11  12     1626.89     1225.29    659.39 o
   5  11  12    10980.86    10753.89    525.43 o
   7  11  12     4843.02     5314.23   1113.74 o
   9  11  12        0.46        0.00   1110.89 o
  -6  12  12     1028.71     1724.84    707.33 o
  -4  12  12     6933.81     7188.63    763.26 o
  -2  12  12     6139.30     5394.61    723.25 o
   0  12  12    17316.12    18959.02    762.45 o
   2  12  12     9609.75    11426.10    699.54 o
   4  12  12    32799.93    34726.47   1729.47 o
   6  12  12       28.35      825.64   1282.31 o
  -5  13  12     6009.39     6238.16   1030.55 o
  -3  13  12     5272.91     4726.87    766.56 o
  -1  13  12      303.92      233.24    635.98 o
   1  13  12        6.42       71.10    736.79 o
   3  13  12       78.68     1217.08   1209.21 o
   5  13  12     1236.81     1706.90   1324.39 o
  -2  14  12      127.35      221.31    912.74 o
   0  14  12       56.55      202.13    791.49 o
   2  14  12        2.48        0.00   1015.42 o
   0   1  13    11239.27    10689.52    441.90 o
  -1   2  13    23607.95    24143.71    421.25 o
   1   2  13    71985.99    82257.73   1092.23 o
  -2   3  13      530.50      453.16    247.31 o
   0   3  13     3661.23     3822.84    393.34 o
   2   3  13    10269.75    11205.59    373.64 o
  -3   4  13    19773.81    18699.05    377.88 o
  -1   4  13     1462.28     1221.66    239.79 o
   1   4  13      484.32      391.01    331.57 o
   3   4  13    54188.28    52567.08    673.31 o
  -4   5  13      121.42      289.19    300.31 o
  -2   5  13     1478.60     1467.36    271.54 o
   0   5  13    80189.21    80474.84    722.23 o
   2   5  13    30968.23    30662.19    528.30 o
   4   5  13     2604.01     2621.80    252.12 o
  -5   6  13        8.63        0.00    331.06 o
  -3   6  13     7331.49     7653.66    370.28 o
  -1   6  13    24234.42    23627.08    406.59 o
   1   6  13        2.68        0.00    405.31 o
   3   6  13     1209.41      917.79    370.88 o
   5   6  13     5684.64     4994.74    315.22 o
  -6   7  13     5776.48     5907.59    367.21 o
  -4   7  13     6404.83     6357.40    378.42 o
  -2   7  13     3629.86     3678.28    328.10 o
   0   7  13     1048.64     1352.79    301.95 o
   2   7  13       23.65      261.02    483.39 o
   4   7  13    34073.86    33065.21    711.59 o
   6   7  13    25221.18    24264.41    621.63 o
  -7   8  13      272.42        0.00    520.82 o
  -5   8  13    18186.90    17437.19    460.40 o
  -3   8  13       26.09       50.02    341.22 o
  -1   8  13     1889.33     1961.54    401.45 o
   1   8  13    24169.11    24655.49    616.67 o
   3   8  13     1776.64     1967.14    250.65 o
   5   8  13      842.23     1097.18    360.87 o
   7   8  13    14577.00    14982.45    653.59 o
  -8   9  13      364.51      787.69    939.03 o
  -6   9  13    11536.18    11475.46    525.40 o
  -4   9  13    14845.97    15880.11    463.37 o
  -2   9  13      191.97      620.11    385.02 o
   0   9  13      962.83      735.17    449.53 o
   2   9  13     2890.03     2761.39    446.11 o
   4   9  13     1437.87     1995.49    319.78 o
   6   9  13      779.84      742.78    488.73 o
   8   9  13     7934.85     8047.90   1074.33 o
  -9  10  13     5957.83     7176.61   1126.86 o
  -7  10  13     1470.13     1044.92    680.90 o
  -5  10  13     1508.66     1305.64    442.69 o
  -3  10  13     9111.96     7665.82    508.41 o
  -1  10  13     1991.54     2286.54    440.64 o
   1  10  13     4614.85     4725.25    551.08 o
   3  10  13      840.16      618.49    528.48 o
   5  10  13      413.87      211.80    369.06 o
   7  10  13     7995.04     7540.77   1081.77 o
   9  10  13       12.85      182.51   1007.12 o
  -8  11  13     4787.29     3565.32   1064.07 o
  -6  11  13    12992.51    12052.03    831.56 o
  -4  11  13     1353.66     1244.46    703.08 o
  -2  11  13     5143.32     5348.23    544.77 o
   0  11  13    17648.01    19410.26    707.34 o
   2  11  13     1252.99      653.23    526.78 o
   4  11  13      985.90     1404.67    628.75 o
   6  11  13     3997.67     3253.00   1276.45 o
   8  11  13    10332.76    10819.26   1227.45 o
  -7  12  13     3181.35     3635.84   1011.44 o
  -5  12  13      236.65      452.46    703.66 o
  -3  12  13     8874.29     9308.12    793.56 o
  -1  12  13     3966.75     4797.01    607.89 o
   1  12  13       16.76        0.00    557.58 o
   3  12  13     7697.61     7624.97    842.00 o
   5  12  13     5781.86     5715.25   1324.90 o
   7  12  13      226.71      206.83   1059.56 o
  -4  13  13     1038.76     1489.81    724.52 o
  -2  13  13     5072.92     4468.38    932.84 o
   0  13  13       53.13       56.15    759.48 o
   2  13  13       14.60      204.13    814.92 o
   4  13  13      365.88      324.97   1261.06 o
  -1  14  13      490.74      813.15    903.32 o
   1  14  13       44.24      403.39    784.37 o
   1   1  14     4585.72     4604.19    376.61 o
   0   2  14     1412.36     1230.70    376.82 o
   2   2  14    59657.17    59313.30    810.48 o
  -1   3  14    10251.64    10253.72    338.60 o
   1   3  14      894.18      749.33    328.11 o
   3   3  14    21396.07    23925.33    536.25 o
  -2   4  14     5954.20     6266.44    293.89 o
   0   4  14    12337.98    13077.09    500.89 o
   2   4  14   156040.72   157376.31   1556.39 o
   4   4  14     2967.42     2774.47    250.41 o
  -3   5  14     9060.84     9031.69    359.43 o
  -1   5  14     3975.49     3936.70    270.38 o
   1   5  14     2644.23     2722.77    401.60 o
   3   5  14     9390.48     9702.50    555.81 o
   5   5  14    25359.04    25540.80    626.16 o
  -4   6  14    18433.73    17060.01    441.94 o
  -2   6  14      438.15      462.91    270.14 o
   0   6  14    30392.62    29522.70    597.54 o
   2   6  14    13490.87    12918.40    512.83 o
   4   6  14    34961.05    36714.67    616.82 o
   6   6  14    15519.87    14706.00    435.94 o
  -5   7  14       32.19      254.76    344.89 o
  -3   7  14     7550.41     7512.75    382.76 o
  -1   7  14      138.61      425.67    316.53 o
   1   7  14    12128.73    11519.04    493.12 o
   3   7  14     2077.26     2138.93    489.74 o
   5   7  14     1225.77     1449.01    300.35 o
   7   7  14     4347.03     4447.92    473.41 o
  -6   8  14     1922.95     1497.31    326.32 o
  -4   8  14      605.53      661.48    354.07 o
  -2   8  14       95.47      198.28    390.94 o
   0   8  14    21153.67    20915.67    481.92 o
   2   8  14     1517.71     1808.49    655.01 o
   4   8  14    19402.95    15300.64   1007.04 o
   6   8  14    19480.27    19428.61    627.53 o
   8   8  14      222.25      678.07    672.63 o
  -7   9  14     1050.24     1158.71    693.98 o
  -5   9  14     1333.69      908.84    349.81 o
  -3   9  14     6552.39     6017.23    449.66 o
  -1   9  14     5444.57     6357.76    442.52 o
   1   9  14     1469.44     1812.81    363.91 o
   3   9  14       75.18      222.14    231.30 o
   5   9  14     5749.04     5858.96    335.47 o
   7   9  14     8029.26     7816.52   1018.82 o
   9   9  14      190.48       94.02   1035.66 o
  -8  10  14     7329.96     8276.47   1063.09 o
  -6  10  14    27086.07    29423.65   1008.93 o
  -4  10  14    22475.18    21833.15    766.64 o
  -2  10  14     1305.87     1343.42    426.17 o
   0  10  14     5231.95     5550.39    475.02 o
   2  10  14       30.45      306.19    407.41 o
   4  10  14      857.72      880.20    461.71 o
   6  10  14       20.25        0.00   1223.35 o
   8  10  14    29681.29    30914.68   1846.70 o
  -7  11  14      510.89      561.55    705.78 o
  -5  11  14      769.20     1030.44    699.99 o
  -3  11  14      306.75      499.71    646.19 o
  -1  11  14     3213.11     3546.28    498.68 o
   1  11  14      689.84      855.41    504.93 o
   3  11  14      254.77      565.09    510.11 o
   5  11  14     1469.52     1109.74   1248.39 o
   7  11  14     2412.68     2065.17   1333.96 o
  -6  12  14     1073.79     1264.17    727.97 o
  -4  12  14       95.14      125.08    697.54 o
  -2  12  14    24119.21    25924.20    921.21 o
   0  12  14     1239.74     1644.07    768.77 o
   2  12  14     1335.29     1317.52    802.80 o
   4  12  14     9037.28     7415.92   1324.48 o
   6  12  14     4550.56     3700.52   1366.81 o
  -5  13  14     2946.04     4896.84   1369.29 o
  -3  13  14      408.92       94.27    899.68 o
  -1  13  14     3078.57     3780.07    801.72 o
   1  13  14      560.88      687.90    749.28 o
   3  13  14     4558.81     4228.18   1492.31 o
   5  13  14      387.52      268.72   1297.31 o
   0   1  15    43285.79    42547.82    657.25 o
  -1   2  15    51962.21    53408.33    584.24 o
   1   2  15     1141.78      857.32    253.14 o
  -2   3  15     7461.44     7710.18    318.18 o
   0   3  15     2349.54     2236.58    216.51 o
   2   3  15     9656.54     9938.48    455.55 o
  -3   4  15    68585.14    69624.68    709.98 o
  -1   4  15     7886.54     7552.71    312.75 o
   1   4  15     9935.14     9123.70    440.26 o
   3   4  15   161868.91   164547.55   1840.83 o
  -4   5  15     4750.77     4693.93    329.19 o
  -2   5  15    30212.20    30651.60    428.68 o
   0   5  15    54773.51    55811.97    658.51 o
   2   5  15    30983.71    31409.94    660.84 o
   4   5  15    29044.13    29041.54    649.35 o
  -5   6  15     1530.20     1662.44    359.40 o
  -3   6  15    14581.97    14383.38    433.14 o
  -1   6  15     3429.74     3543.66    378.72 o
   1   6  15    23496.53    24873.52    590.86 o
   3   6  15      490.12      569.12    456.98 o
   5   6  15      671.78      598.83    243.93 o
  -6   7  15      166.24      138.28    352.79 o
  -4   7  15     3470.94     3235.77    371.04 o
  -2   7  15      175.70      384.74    308.47 o
   0   7  15     7267.02     8126.60    458.20 o
   2   7  15     5165.57     5006.10    485.86 o
   4   7  15    22028.95    22179.81    694.66 o
   6   7  15     1658.96     1624.22    359.18 o
  -7   8  15     3295.85     2394.94    696.28 o
  -5   8  15     6460.95     5993.27    401.14 o
  -3   8  15     3321.04     2843.27    367.25 o
  -1   8  15    13444.54    13711.85    486.53 o
   1   8  15    33281.18    33844.74    837.40 o
   3   8  15     1040.08     1448.46   1038.06 o
   5   8  15     7196.09     6043.56    589.79 o
   7   8  15    15046.32    16531.34   1108.78 o
  -8   9  15     9232.00     9383.48   1068.54 o
  -6   9  15     3053.07     3613.06    574.57 o
  -4   9  15    23561.79    22760.86    550.53 o
  -2   9  15    16742.20    15085.56    512.44 o
   0   9  15     1195.95     1655.19    339.95 o
   2   9  15     2168.87     2232.00    739.99 o
   4   9  15    16338.01    16477.37   1331.24 o
   6   9  15      420.20     2030.01   1147.59 o
   8   9  15    10922.88    12255.11   1129.53 o
  -9  10  15     3597.52     3504.97   1038.00 o
  -7  10  15     3207.27     3341.17    742.51 o
  -5  10  15      485.71     1624.83    559.61 o
  -3  10  15     2941.12     2720.67    463.15 o
  -1  10  15      678.52      280.23    441.49 o
   1  10  15       54.21      172.00    356.30 o
   3  10  15     1005.98      343.20    244.51 o
   5  10  15     6372.15     6535.26    650.18 o
   7  10  15     3711.44     4234.38   1272.53 o
   9  10  15       42.82      747.19   1034.40 o
  -8  11  15     8666.02     9150.53   1160.14 o
  -6  11  15     1453.95     1135.99    694.97 o
  -4  11  15     1766.53     1725.44    681.98 o
  -2  11  15      113.99      179.06    546.78 o
   0  11  15    22061.26    21931.23    678.80 o
   2  11  15     3704.67     4706.79    821.41 o
   4  11  15     1525.45      497.42   1188.96 o
   6  11  15      114.25      382.89   1252.98 o
   8  11  15    13931.46    11585.63   1562.83 o
  -5  12  15       25.65      625.29    721.45 o
  -3  12  15    13080.12    13676.87    828.11 o
  -1  12  15    12620.78    14156.29    898.88 o
   1  12  15      186.36      606.40    738.51 o
   3  12  15    28309.21    27721.35   1103.34 o
   5  12  15    10256.16    10994.43   1461.33 o
  -4  13  15     8124.41     9519.00   1077.32 o
  -2  13  15     1322.39     1193.47    918.63 o
   0  13  15     3861.17     3814.73    800.64 o
   2  13  15       63.80      502.64    805.67 o
   4  13  15     9936.96    10687.92   1455.50 o
   0   0  16   262981.75   285922.81   3718.63 o
   1   1  16    26880.81    28950.51    586.36 o
   0   2  16    17930.50    19433.71    551.30 o
   2   2  16    28936.42    30108.63    447.54 o
  -1   3  16    39251.82    40019.50    497.20 o
   1   3  16     1110.27      897.93    403.90 o
   3   3  16     1737.05     1761.33    396.56 o
  -2   4  16    81333.10    84417.25    846.26 o
   0   4  16    16501.12    16188.21    498.29 o
   2   4  16     3991.70     4413.82    437.89 o
   4   4  16   139267.47   142757.69   2054.87 o
  -3   5  16     9410.50     9539.38    335.47 o
  -1   5  16    27299.31    26639.13    494.67 o
   1   5  16       14.92      426.19    464.62 o
   3   5  16    37870.37    38513.97    900.81 o
   5   5  16       16.21       75.58    238.49 o
  -4   6  16     1027.97     1130.36    363.79 o
  -2   6  16     3762.43     3792.18    319.26 o
   0   6  16    20185.57    20063.99    534.45 o
   2   6  16     2287.71     2200.03    442.38 o
   4   6  16      874.07      632.89    506.42 o
   6   6  16    16344.16    16437.60    441.96 o
  -5   7  16     4223.97     4386.64    401.93 o
  -3   7  16      235.79      227.64    365.33 o
  -1   7  16      567.45      284.33    476.32 o
   1   7  16     2957.09     2550.49    453.99 o
   3   7  16     5157.43     6139.51    586.87 o
   5   7  16    13543.92    12785.81    700.52 o
   7   7  16     5956.01     5372.71    427.41 o
  -6   8  16    19070.01    18056.08    604.67 o
  -4   8  16    58638.68    58363.11    717.66 o
  -2   8  16      472.11      128.88    403.59 o
   0   8  16    32037.48    30201.86    775.72 o
   2   8  16     5157.77     5543.87    642.55 o
   4   8  16    23504.19    22213.56   1440.86 o
   6   8  16    30112.45    29787.84   2399.42 o
   8   8  16     2208.15     3015.52    981.21 o
  -7   9  16     1644.59     1272.92    896.48 o
  -5   9  16      154.95        0.00    456.31 o
  -3   9  16    17375.92    18252.22    583.28 o
  -1   9  16      298.36      419.35    347.98 o
   1   9  16     6737.82     7868.18    825.59 o
   3   9  16     4386.41     3622.40   1064.64 o
   5   9  16      719.37     1750.26   1110.59 o
   7   9  16     5679.49     2617.52   1274.10 o
   9   9  16      679.08      388.15   1025.02 o
  -8  10  16     1498.66     1352.31    974.97 o
  -6  10  16      835.74      758.61    685.46 o
  -4  10  16        4.87      408.30    647.34 o
  -2  10  16       48.38        0.00    407.00 o
   0  10  16     9745.03     8675.30    413.46 o
   2  10  16     9154.16    10466.69    891.10 o
   4  10  16      244.64      154.63   1112.62 o
   6  10  16      174.63      907.96   1240.10 o
   8  10  16     2823.20     3997.82   1352.91 o
  -7  11  16      183.90      755.53    736.68 o
  -5  11  16      587.36      681.25    691.63 o
  -3  11  16      490.23     1119.91    646.99 o
  -1  11  16      494.92        0.00    688.22 o
   1  11  16    15302.30    17088.03   1009.46 o
   3  11  16     3710.12     3881.32    785.40 o
   5  11  16     5029.48     5439.01   1324.06 o
   7  11  16      876.77      497.43   1322.56 o
  -6  12  16     1576.02     2002.27    908.95 o
  -4  12  16     1812.09     1532.37    896.30 o
  -2  12  16     7271.40     6146.95    981.82 o
   0  12  16    14276.03    13805.40    922.17 o
   2  12  16     9679.48     7618.90    915.03 o
   4  12  16    20322.27    21209.78   1599.12 o
   6  12  16      421.34      681.96   1330.19 o
  -3  13  16     1643.15      787.27    939.19 o
  -1  13  16      961.05      792.58    781.78 o
   1  13  16      447.34      399.59    779.72 o
   3  13  16      227.33      229.51   1255.81 o
   0   1  17    25572.47    25444.56    531.41 o
  -1   2  17    34679.07    33833.48    564.13 o
   1   2  17     6400.53     6615.87    320.41 o
  -2   3  17     2432.54     2401.00    302.28 o
   0   3  17      945.00      660.44    225.45 o
   2   3  17    27385.81    29596.76    594.77 o
  -3   4  17    67921.00    66570.88    965.74 o
  -1   4  17     4276.34     4109.53    286.79 o
   1   4  17       30.20      150.98    403.21 o
   3   4  17       97.34      277.81    391.17 o
  -4   5  17     1626.21     1693.65    454.48 o
  -2   5  17      780.77      796.46    311.24 o
   0   5  17      111.93        0.00    438.39 o
   2   5  17       11.04       13.20    474.54 o
   4   5  17       57.27        0.00    449.30 o
  -5   6  17    18252.39    17167.13    474.26 o
  -3   6  17     6074.64     6346.78    353.14 o
  -1   6  17     2909.85     2778.49    479.05 o
   1   6  17     9245.71     9251.92    538.21 o
   3   6  17     5615.62     5738.28    640.42 o
   5   6  17    13232.63    13391.68    698.65 o
  -6   7  17     5298.71     4686.98    407.82 o
  -4   7  17    14459.52    14649.77    513.53 o
  -2   7  17    25483.05    24672.57    713.17 o
   0   7  17     7977.07     8743.72    600.40 o
   2   7  17     3694.36     4065.62    500.14 o
   4   7  17     8393.86     8123.92    669.73 o
   6   7  17        9.82      295.11    552.88 o
  -7   8  17     1358.70     1750.95   1198.78 o
  -5   8  17    13357.71    12839.22    511.84 o
  -3   8  17     8160.80     9060.38    472.23 o
  -1   8  17     3068.42     2821.39    563.36 o
   1   8  17     3142.44     2801.30    570.39 o
   3   8  17     1945.13     1429.16   1046.85 o
   5   8  17    15210.74    17031.72   1359.28 o
   7   8  17     1468.42      138.22   1170.85 o
  -8   9  17      990.62     1518.76    940.62 o
  -6   9  17     1374.10     1663.00    706.26 o
  -4   9  17      928.41      826.45    381.48 o
  -2   9  17     2984.69     3158.77    403.42 o
   0   9  17     4819.88     5353.14    551.56 o
   2   9  17    22208.97    21980.76   1283.06 o
   4   9  17     6527.81     6563.96   1202.53 o
   6   9  17     1034.37      692.14   1201.67 o
   8   9  17     1818.75     1211.87   1331.66 o
  -7  10  17      354.52      182.03    732.07 o
  -5  10  17     4876.85     6514.85    745.22 o
  -3  10  17     1749.11     2172.90    551.24 o
  -1  10  17     1072.11     1501.65    370.57 o
   1  10  17      233.48      716.54    758.71 o
   3  10  17    24618.38    25283.62   1050.00 o
   5  10  17        1.51      150.91   1169.47 o
   7  10  17       12.78      132.96   1255.93 o
  -6  11  17     2379.81     2093.53    753.60 o
  -4  11  17     1811.81     2122.24    939.11 o
  -2  11  17       16.54      207.66    702.93 o
   0  11  17     1356.91     1720.19    746.35 o
   2  11  17    10110.49     9395.12   1217.43 o
   4  11  17     7845.85     8826.77   1322.95 o
   6  11  17     4943.48     2732.09   1320.43 o
  -5  12  17      624.08     1234.96    933.22 o
  -3  12  17        9.43      111.13    931.16 o
  -1  12  17      709.61      923.61    753.77 o
   1  12  17     8368.35     8093.37    833.01 o
   3  12  17     7890.60     7509.85    897.11 o
   5  12  17       84.71      561.56   1309.27 o
  -2  13  17       52.71        0.00    935.46 o
   0  13  17     1604.19      974.15    807.60 o
   2  13  17      506.54      501.49   1028.96 o
   1   1  18     4847.79     4780.81    343.10 o
   0   2  18     4432.07     4574.15    381.79 o
   2   2  18    12065.41    11541.37    361.90 o
  -1   3  18     7152.08     7081.13    335.78 o
   1   3  18   107070.50   111107.75   1660.58 o
   3   3  18     3456.64     3097.50    402.44 o
  -2   4  18    23241.76    24312.88    456.13 o
   0   4  18     5019.63     5093.93    445.27 o
   2   4  18     7693.72     7872.52    478.03 o
   4   4  18       10.91        0.00    481.40 o
  -3   5  18      345.97      428.95    330.41 o
  -1   5  18    14914.43    15099.76    560.24 o
   1   5  18     1886.54     1759.33    525.31 o
   3   5  18    15786.35    15661.42    710.35 o
   5   5  18    31322.26    30268.49    757.75 o
  -4   6  18    16636.96    16796.42    486.75 o
  -2   6  18      567.11      685.26    294.02 o
   0   6  18     7530.69     7029.92    607.73 o
   2   6  18      100.65      308.94    507.99 o
   4   6  18     4817.39     4204.12    606.02 o
   6   6  18     1822.66     1351.61    519.44 o
  -5   7  18     2477.67     2802.62    396.36 o
  -3   7  18    15447.84    14571.26    504.27 o
  -1   7  18    44314.92    43944.55    877.12 o
   1   7  18     8233.68     8094.15    511.23 o
   3   7  18     8534.46     8141.87    599.36 o
   5   7  18    27225.29    26115.86    853.62 o
   7   7  18     4860.23     3885.45   1237.70 o
  -6   8  18    13916.23    13626.32    795.60 o
  -4   8  18        1.81      291.15    400.25 o
  -2   8  18      443.53      477.08    519.83 o
   0   8  18      208.98       26.09    524.88 o
   2   8  18     5905.23     6281.76    679.06 o
   4   8  18     2798.70     2400.97    733.96 o
   6   8  18      405.51      762.45   1164.87 o
   8   8  18      745.98     1381.19   1599.26 o
  -7   9  18     5624.56     5919.86   1336.22 o
  -5   9  18      150.74      549.16    849.65 o
  -3   9  18     1502.67     1308.49    533.16 o
  -1   9  18     1253.10      808.81    506.51 o
   1   9  18     9735.41    10210.94   1158.68 o
   3   9  18    24860.96    24419.99   1493.93 o
   5   9  18     5518.17     6020.07   1221.31 o
   7   9  18       66.99      409.14   1217.12 o
   9   9  18    16828.86    15954.31   1673.30 o
  -8  10  18     3932.45     4071.20   1016.74 o
  -6  10  18      199.38        0.00    705.18 o
  -4  10  18    12656.24    11888.32    776.18 o
  -2  10  18     1912.88     1790.00    705.17 o
   0  10  18    10732.85    10449.58    825.19 o
   2  10  18     1849.11     1474.21    811.01 o
   4  10  18    14321.59    14284.62    919.48 o
   6  10  18     1744.44     2028.60   1219.77 o
   8  10  18     1110.78     1442.73   1393.62 o
  -5  11  18     9822.82     9787.52   1581.94 o
  -3  11  18    20616.48    21039.81   1596.47 o
  -1  11  18     1428.83     2145.49    754.71 o
   1  11  18     5879.54     5079.43    858.09 o
   3  11  18     4330.46     4131.71    819.32 o
   5  11  18     1002.13      590.28   1220.38 o
  -4  12  18      865.48     1047.29    947.51 o
  -2  12  18     1296.58     1875.31    947.23 o
   0  12  18       36.74      388.30    765.03 o
   2  12  18     9836.39    10280.14    975.61 o
   4  12  18      189.12     1037.83   1281.80 o
   0   1  19      339.70      254.44    358.14 o
  -1   2  19    10520.07    10446.45    438.77 o
   1   2  19    24507.39    24716.15    477.92 o
  -2   3  19    15714.21    15093.88    403.36 o
   0   3  19    67189.03    65261.73    960.90 o
   2   3  19     1136.62     1564.44    454.28 o
  -3   4  19     5422.06     4908.66    290.66 o
  -1   4  19    24032.22    23743.18    435.86 o
   1   4  19    74508.48    77506.69   1110.99 o
   3   4  19    32675.34    32788.84    692.34 o
  -4   5  19     3639.63     3706.24    521.57 o
  -2   5  19     1388.25     1189.27    325.82 o
   0   5  19    21130.69    22822.55    732.68 o
   2   5  19     2049.32     1509.55    512.69 o
   4   5  19    21123.29    22088.42    634.01 o
  -5   6  19     4992.22     5008.67    543.64 o
  -3   6  19     3794.70     4166.83    389.36 o
  -1   6  19      558.35      830.14    631.49 o
   1   6  19     4124.12     4576.04    646.40 o
   3   6  19      596.97      924.13    519.89 o
   5   6  19    23487.62    23059.52    811.17 o
  -6   7  19      622.01      990.53    629.70 o
  -4   7  19       71.10        0.00    381.89 o
  -2   7  19    27461.13    26518.71    745.66 o
   0   7  19     6812.39     6355.48    648.94 o
   2   7  19     2924.81     3086.66    569.83 o
   4   7  19    29739.07    30445.88    783.50 o
   6   7  19      778.46      892.15    743.86 o
  -7   8  19    14718.38    15708.27   1457.71 o
  -5   8  19      217.83      244.70    583.01 o
  -3   8  19     8418.12     8327.76    452.67 o
  -1   8  19    16573.57    17135.30    628.77 o
   1   8  19     5215.66     4812.51    642.44 o
   3   8  19    36565.04    38518.74    973.07 o
   5   8  19     2031.72      992.01   1144.79 o
   7   8  19     2853.08     3166.37   1211.78 o
  -8   9  19    14711.82    15438.11   1624.06 o
  -6   9  19        9.12      810.50    901.46 o
  -4   9  19    13980.01    12666.61   1221.38 o
  -2   9  19      490.91      609.71    481.10 o
   0   9  19     8416.38     8609.30    671.73 o
   2   9  19     6063.09     7256.85    834.91 o
   4   9  19    15226.57    15739.07    943.59 o
   6   9  19     6426.75     7755.65   1315.23 o
   8   9  19    13614.67    12507.82   2267.51 o
  -7  10  19     1321.80     1354.92    976.77 o
  -5  10  19      241.34        0.00    918.74 o
  -3  10  19      330.68       32.45    889.63 o
  -1  10  19     4762.04     4420.11    758.61 o
   1  10  19     5215.10     5326.74    852.67 o
   3  10  19     5354.40     3674.26    819.88 o
   5  10  19       30.68        0.00   1194.09 o
   7  10  19       20.15      674.13   1315.61 o
  -6  11  19      186.66      246.69    959.09 o
  -4  11  19    25798.36    27977.99   1318.31 o
  -2  11  19      385.72      329.05    741.70 o
   0  11  19     1864.87     1856.13    761.83 o
   2  11  19     1336.79      976.92    831.95 o
   4  11  19      827.10      417.67   1222.77 o
   6  11  19     1480.16     1724.05   1312.29 o
  -3  12  19    12076.63    11679.09   1109.82 o
  -1  12  19     1146.32     1329.02    794.53 o
   1  12  19     2894.92     3415.31    809.32 o
   3  12  19     1071.02      508.57   1247.78 o
   0   0  20    16476.21    16408.03   1112.50 o
   1   1  20    10064.71    10348.63    426.34 o
   0   2  20    31868.02    32351.54    762.52 o
   2   2  20      492.37      656.53    322.87 o
  -1   3  20    12938.67    12574.85    402.13 o
   1   3  20     1853.93     1529.10    565.42 o
   3   3  20    10943.41    10697.99    525.76 o
  -2   4  20    10089.98     9358.52    405.51 o
   0   4  20    78976.02    79234.52   1036.02 o
   2   4  20    18501.75    18690.46    680.89 o
   4   4  20     4906.13     4728.90    496.47 o
  -3   5  20     2981.52     3011.49    347.18 o
  -1   5  20    11464.85    11361.76    584.87 o
   1   5  20     1062.14     1464.57    622.27 o
   3   5  20      321.13      175.22    494.66 o
   5   5  20      325.40      133.94    498.20 o
  -4   6  20     2845.07     3091.56    511.80 o
  -2   6  20       46.29        0.00    272.73 o
   0   6  20     2543.55     2325.10    761.11 o
   2   6  20    28145.88    28133.70    766.18 o
   4   6  20    14840.28    15702.85    657.24 o
   6   6  20      492.54      559.03    514.07 o
  -5   7  20     1363.60     1295.40    494.00 o
  -3   7  20     5586.83     5600.92    464.89 o
  -1   7  20      393.21      608.25    667.23 o
   1   7  20     1121.39     1385.83    730.52 o
   3   7  20     2895.09     2646.59    655.63 o
   5   7  20       37.06       13.11    506.87 o
   7   7  20      158.13        0.00   1203.66 o
  -6   8  20        4.75        0.00    893.14 o
  -4   8  20     3522.47     2851.65    665.19 o
  -2   8  20    17860.47    18080.13    715.30 o
   0   8  20    10313.63    10943.67    726.32 o
   2   8  20    16983.28    16783.97    949.25 o
   4   8  20    12703.33    12239.14    754.25 o
   6   8  20     1591.47     2221.48   1251.71 o
   8   8  20    27323.60    30260.53   1795.19 o
  -7   9  20     1783.31      934.39   1290.17 o
  -5   9  20      633.08      729.91    919.86 o
  -3   9  20     6779.60     5946.75    981.06 o
  -1   9  20     1049.38      874.30    570.49 o
   1   9  20     2341.16     1581.29    789.39 o
   3   9  20      413.62      704.71    769.47 o
   5   9  20        3.38      186.42    720.28 o
   7   9  20      487.41     1390.54   1294.69 o
  -6  10  20     1076.50      916.43    943.99 o
  -4  10  20    13627.78    14265.60   1125.12 o
  -2  10  20    10971.73    10365.37    826.44 o
   0  10  20       24.82      130.94    711.29 o
   2  10  20     1560.13     1609.76    826.44 o
   4  10  20     2217.78     2506.07    788.18 o
   6  10  20     1315.38     1501.19   1270.28 o
  -5  11  20       18.44      812.43    983.14 o
  -3  11  20      269.09      611.80    964.04 o
  -1  11  20       12.88        0.00    739.87 o
   1  11  20     2588.88     1811.37    762.55 o
   3  11  20     1025.49      418.51    841.74 o
   5  11  20      355.92       98.16   1254.22 o
  -2  12  20        6.12       23.06    960.00 o
   0  12  20    12414.14    13001.32    933.08 o
   2  12  20      148.07      153.40    841.02 o
   0   1  21     1261.33     1537.75    528.59 o
  -1   2  21    33107.93    33683.52    660.35 o
   1   2  21     1178.93     1127.20    403.92 o
  -2   3  21    39440.07    38313.17    563.06 o
   0   3  21    35530.37    33204.21    452.04 o
   2   3  21     1504.55      959.62    515.44 o
  -3   4  21     3845.73     3721.94    463.05 o
  -1   4  21    14015.44    13784.69    438.29 o
   1   4  21     8994.50     7781.02    671.34 o
   3   4  21      163.12      281.76    457.87 o
  -4   5  21    12636.60    11771.54    606.23 o
  -2   5  21     6946.80     6811.76    365.32 o
   0   5  21     2939.31     2790.22    735.86 o
   2   5  21     1638.17     1780.61    539.87 o
   4   5  21    22148.32    21580.41    655.59 o
  -5   6  21     4413.83     4242.80    540.74 o
  -3   6  21    31119.20    30669.87    690.07 o
  -1   6  21     2010.52     2192.07    828.70 o
   1   6  21    12650.56    13133.02    729.67 o
   3   6  21    12033.68    12647.42    651.17 o
   5   6  21      379.68      285.89    519.79 o
  -6   7  21     8926.94    10435.75   1037.28 o
  -4   7  21    10647.33     9004.35    564.83 o
  -2   7  21       12.05        0.00    658.00 o
   0   7  21     1846.37     1800.30    727.98 o
   2   7  21    22282.75    23452.36   1013.69 o
   4   7  21      258.31       96.25    629.63 o
   6   7  21     1441.22     1877.94   1176.49 o
  -7   8  21     2272.17     2853.13   1270.08 o
  -5   8  21       30.20      571.34    907.39 o
  -3   8  21     8182.09     8529.83    795.10 o
  -1   8  21     4316.32     3955.90    698.95 o
   1   8  21        6.61       42.89    758.26 o
   3   8  21    21690.93    22491.59   1026.61 o
   5   8  21      300.44      151.04    772.61 o
   7   8  21        2.34      102.13   1178.51 o
  -6   9  21      404.53      280.13    916.45 o
  -4   9  21     2408.48     1771.96    940.27 o
  -2   9  21     8651.16     8962.69    783.37 o
   0   9  21     5994.92     6682.73    769.13 o
   2   9  21        8.94        0.00    773.72 o
   4   9  21      955.68     1047.45    776.09 o
   6   9  21     4551.87     5361.80   1286.59 o
  -5  10  21     2578.03     2559.42    978.31 o
  -3  10  21      227.71      769.99    947.32 o
  -1  10  21     9304.93    10144.86    836.55 o
   1  10  21     3401.35     2851.84    841.04 o
   3  10  21       49.89        0.00    812.36 o
   5  10  21     6276.44     6361.86   1367.25 o
  -4  11  21     4479.71     4530.79   1069.07 o
  -2  11  21     5291.10     5854.25    831.33 o
   0  11  21      954.71      958.89    776.02 o
   2  11  21     1870.29     3484.41    883.33 o
   4  11  21     3801.72     3320.05   1314.56 o
   1   1  22    21297.08    21625.60    668.57 o
   0   2  22    41618.82    41943.82    676.18 o
   2   2  22     4671.09     4186.19    393.05 o
  -1   3  22    17889.88    17470.28    513.53 o
   1   3  22      245.29      155.25    821.94 o
   3   3  22    12243.04    11874.63    604.58 o
  -2   4  22     8546.49     8515.52    421.21 o
   0   4  22     7462.73     7931.57   1300.91 o
   2   4  22      176.13      330.26    524.19 o
   4   4  22     4254.85     4585.37    498.02 o
  -3   5  22      198.17      145.21    452.60 o
  -1   5  22     5352.42     5425.01    599.63 o
   1   5  22    16462.86    16428.69    899.79 o
   3   5  22     7240.85     7606.44    644.38 o
   5   5  22      179.51      414.85    512.85 o
  -4   6  22    89737.77    87259.56   1110.39 o
  -2   6  22        0.24        0.99    189.72 o
   0   6  22      257.52     1010.08    993.77 o
   2   6  22       99.43        0.00    605.50 o
   4   6  22    12151.75    11461.71    637.66 o
   6   6  22     8839.17     8096.08   1004.35 o
  -5   7  22     9490.52    10253.40   1034.59 o
  -3   7  22     1392.84     1354.88    888.06 o
  -1   7  22      407.33      716.01    850.48 o
   1   7  22    19238.99    18381.74    968.11 o
   3   7  22     7012.80     6331.19    844.34 o
   5   7  22     2740.39     2390.94    778.87 o
   7   7  22     2349.17     3328.81   1272.26 o
  -6   8  22     4768.28     5407.44    999.30 o
  -4   8  22     3528.53     3808.31    957.48 o
  -2   8  22    16910.63    18427.84   1130.04 o
   0   8  22    11765.08    12481.35    824.96 o
   2   8  22     8743.20     8750.58    884.30 o
   4   8  22    20713.52    20441.85   1050.69 o
   6   8  22      576.07      891.70   1202.12 o
   8   8  22      186.27      879.71   1320.28 o
  -7   9  22      268.75      459.70   1328.21 o
  -5   9  22    10527.85    11657.92   1241.99 o
  -3   9  22     1359.42     1515.35    962.67 o
  -1   9  22    13392.24    13315.86    862.00 o
   1   9  22      742.31      836.50    779.52 o
   3   9  22     7422.03     6869.34    905.80 o
   5   9  22     8048.87     9292.64    913.77 o
   7   9  22     4231.69     3555.73   1350.73 o
  -4  10  22      430.61     1267.34    978.51 o
  -2  10  22     1887.16     1758.21    746.73 o
   0  10  22    15906.38    15468.17    915.30 o
   2  10  22     1840.62     1330.19    852.15 o
   4  10  22    13463.36    14808.58   1018.40 o
  -3  11  22      439.70      466.33    998.50 o
  -1  11  22     4377.68     4206.47    821.16 o
   1  11  22      713.44      551.35    771.63 o
   3  11  22     4742.57     5273.66   1339.30 o
   0   1  23    25975.82    24945.96    954.96 o
  -1   2  23     4231.46     4263.03    420.72 o
   1   2  23    14894.13    14814.27    580.65 o
  -2   3  23     7264.51     6329.08    382.12 o
   0   3  23    21497.57    20692.44    836.42 o
   2   3  23     1524.79     1350.60    512.21 o
  -3   4  23     8179.13     8312.42    607.40 o
  -1   4  23    13024.57    11925.31    465.84 o
   1   4  23     8761.99     8255.27    809.52 o
   3   4  23      481.35      345.17    500.94 o
  -4   5  23    18125.19    17896.84    768.24 o
  -2   5  23     2240.67     2085.16    302.68 o
   0   5  23        1.96       91.23    729.56 o
   2   5  23    14695.59    14664.14    737.76 o
   4   5  23    13619.13    12936.91    661.50 o
  -5   6  23     1709.86     1580.33    936.59 o
  -3   6  23    10308.65    10033.55   1002.35 o
  -1   6  23     3664.46     4055.68    891.03 o
   1   6  23     4579.54     4521.75    776.28 o
   3   6  23       20.98       31.35    589.07 o
   5   6  23      147.39     1028.08    779.62 o
  -6   7  23     1735.21     1711.95    955.75 o
  -4   7  23    27679.02    27398.17   1268.11 o
  -2   7  23       76.24      130.11    875.66 o
   0   7  23    15206.39    15571.49    828.65 o
   2   7  23     1126.34     1269.29    801.76 o
   4   7  23      420.02      740.95    785.98 o
   6   7  23    13034.57    13553.84   1413.97 o
  -7   8  23     1218.71     1044.88   1249.20 o
  -5   8  23    17869.76    19197.20   1197.53 o
  -3   8  23    10857.64     9537.46   1295.31 o
  -1   8  23    11864.05    11535.29    807.60 o
   1   8  23      308.39      419.90    799.61 o
   3   8  23    34677.26    35751.65   1531.78 o
   5   8  23     6873.20     7178.44    878.52 o
   7   8  23     2931.54     2405.11   1316.14 o
  -6   9  23     6383.72     6106.61   1074.55 o
  -4   9  23     1001.23     1453.66    974.55 o
  -2   9  23     3391.81     4298.27    721.69 o
   0   9  23    36338.21    36892.86   1095.14 o
   2   9  23     1779.67     2016.41    851.33 o
   4   9  23     5276.45     5495.12    906.90 o
   6   9  23       88.07        0.00   1288.16 o
  -3  10  23     4516.41     4572.28   1073.96 o
  -1  10  23      530.12      442.32    739.31 o
   1  10  23      360.91      645.21    743.87 o
   3  10  23      647.06      432.74    830.39 o
   0   0  24     4955.87     5357.49   1613.08 o
   1   1  24    35682.44    36979.83    809.25 o
   0   2  24    13340.34    14818.04    646.61 o
   2   2  24     5874.45     5333.70    383.21 o
  -1   3  24    13446.93    14152.01    491.94 o
   1   3  24      593.13      610.73    603.55 o
   3   3  24     1895.12     1703.75    501.66 o
  -2   4  24      417.76      703.42    324.12 o
   0   4  24     9840.02     9573.51   1166.85 o
   2   4  24    10950.38    10407.41    677.91 o
   4   4  24     6166.70     6889.27    593.84 o
  -3   5  24     1769.70     1830.38    877.20 o
  -1   5  24    14620.43    15484.73    726.85 o
   1   5  24     1389.70     1030.60    599.78 o
   3   5  24    18871.40    18254.80    784.45 o
   5   5  24     2309.62     2024.12    893.29 o
  -4   6  24      105.20        0.00    875.26 o
  -2   6  24     3213.14     2889.43    561.10 o
   0   6  24      848.48     1195.83   1044.86 o
   2   6  24     5577.46     5621.26    839.42 o
   4   6  24     7352.65     8270.66    909.51 o
   6   6  24        6.42      536.93   1119.76 o
  -5   7  24       24.91      409.30    924.83 o
  -3   7  24     7742.42     7929.73   1020.64 o
  -1   7  24        6.20        0.00    899.47 o
   1   7  24       63.90       13.04    764.63 o
   3   7  24     9983.93     9263.85    920.54 o
   5   7  24      471.68      338.44    821.24 o
   7   7  24     6126.64     6004.38   1383.44 o
  -6   8  24        2.23      407.23    964.95 o
  -4   8  24     5172.00     5620.77   1031.10 o
  -2   8  24     4479.25     4719.49    960.76 o
   0   8  24    12475.90    12098.40    839.41 o
   2   8  24      459.53      792.16    780.26 o
   4   8  24    10446.59    10364.12    929.38 o
   6   8  24       20.03        0.00   1253.70 o
  -5   9  24      170.69     1224.41    989.98 o
  -3   9  24    10575.57    11077.20   1123.36 o
  -1   9  24      774.13      723.00    709.17 o
   1   9  24    18655.47    16183.05   1047.42 o
   3   9  24      281.07      263.95    840.57 o
   5   9  24      131.18      903.14   1216.55 o
  -2  10  24     3748.04     2193.94   1008.85 o
   0  10  24     1108.98     1244.11    774.00 o
   2  10  24       83.12        0.00    838.40 o
   0   1  25     1331.83     1947.48    523.20 o
  -1   2  25       56.10        0.00    375.37 o
   1   2  25     1955.16     2804.68    459.91 o
  -2   3  25    22418.29    22497.09    509.70 o
   0   3  25      401.97      450.88    232.84 o
   2   3  25      649.84      965.51    517.13 o
  -3   4  25     4650.01     4188.87    887.11 o
  -1   4  25       56.02       31.89    155.36 o
   1   4  25      872.38      537.77    569.83 o
   3   4  25    14016.14    13771.69    669.00 o
  -4   5  25     3586.73     3191.03    920.12 o
  -2   5  25     5588.11     4943.83    842.43 o
   0   5  25     8810.92     8152.91   1190.20 o
   2   5  25    14155.60    13921.84    756.41 o
   4   5  25     2144.66     1682.79    806.56 o
  -5   6  25      132.96      334.97    876.04 o
  -3   6  25     3407.12     2875.82    956.89 o
  -1   6  25     7569.55     7943.15    980.20 o
   1   6  25    27065.89    28294.07   1096.14 o
   3   6  25     3166.92     3067.18    846.32 o
   5   6  25     3755.91     3885.91   1199.03 o
  -6   7  25      467.23      326.62    960.90 o
  -4   7  25      679.54        0.00    906.33 o
  -2   7  25      250.34      771.99    901.59 o
   0   7  25        9.36      224.93    674.00 o
   2   7  25     3822.67     4120.97    836.50 o
   4   7  25     5355.20     6018.46    887.29 o
   6   7  25    13918.14    14242.84   1466.96 o
  -5   8  25     6032.93     5712.06   1064.24 o
  -3   8  25       79.76      206.77    938.66 o
  -1   8  25     6910.76     6855.13    750.83 o
   1   8  25     2608.07     1861.59    823.69 o
   3   8  25      323.06        0.00    835.60 o
   5   8  25      601.43     1106.08    846.40 o
  -4   9  25       41.02      761.72   1035.57 o
  -2   9  25      169.86      437.25    968.68 o
   0   9  25     7260.31     7166.84    820.09 o
   2   9  25     2018.30     2389.50    852.88 o
   4   9  25       34.98      483.36    821.40 o
   1   1  26    18393.67    19036.85    663.62 o
   0   2  26     6178.35     5347.28    528.59 o
   2   2  26      436.03      447.36    333.99 o
  -1   3  26     7030.48     6719.65    353.97 o
   1   3  26     1420.77     1426.01    572.03 o
   3   3  26    24692.59    23654.58    953.47 o
  -2   4  26    10066.56    10530.54    538.50 o
   0   4  26     3992.24     3793.80    871.55 o
   2   4  26    15902.81    16222.92    760.20 o
   4   4  26      684.83      602.64    726.64 o
  -3   5  26    11627.17    11731.22   1044.43 o
  -1   5  26      720.74     1247.02    859.25 o
   1   5  26    16290.54    16205.53    961.06 o
   3   5  26     1318.00     2114.82    814.66 o
   5   5  26      558.18       32.94    913.26 o
  -4   6  26     1397.48     1572.23    942.52 o
  -2   6  26     1062.25      861.65    908.12 o
   0   6  26    29433.44    30377.41   1272.37 o
   2   6  26     1567.36     2366.42    828.01 o
   4   6  26     4038.71     3319.44    859.94 o
   6   6  26     7959.87     7688.45   1331.89 o
  -5   7  26    10927.49    10924.57   1131.92 o
  -3   7  26      714.66      421.24    940.63 o
  -1   7  26      572.33      518.09    920.75 o
   1   7  26    30046.25    30548.42   1158.76 o
   3   7  26     3926.40     4056.02    894.75 o
   5   7  26     1168.12     2087.66    828.29 o
  -4   8  26      843.77     2201.56   1032.49 o
  -2   8  26     2650.69     1984.57    985.56 o
   0   8  26     9972.46    11230.07    940.08 o
   2   8  26     3491.60     3259.61    877.49 o
   4   8  26     2533.13     3139.29    911.44 o
  -1   9  26     4667.14     4717.93   1055.26 o
   1   9  26     4363.21     4600.31    818.64 o
   0   1  27    54748.14    53569.61   1081.09 o
  -1   2  27      355.08      645.50    491.87 o
   1   2  27     8501.79     8428.25    488.45 o
  -2   3  27    10614.38     9955.17    952.98 o
   0   3  27      601.42      369.41    804.27 o
   2   3  27     1962.38     2132.76    701.34 o
  -3   4  27    29098.52    27813.01   1209.52 o
  -1   4  27     8460.62     9058.67    624.49 o
   1   4  27       69.98        0.00    753.44 o
   3   4  27    12496.26    12632.75    858.43 o
  -4   5  27     2211.65     1706.08    929.85 o
  -2   5  27      288.04       79.19    904.36 o
   0   5  27    15695.25    15255.33   1087.46 o
   2   5  27      751.60      598.48    781.72 o
   4   5  27     5072.85     4457.00    902.72 o
  -5   6  27      854.10      577.49    965.12 o
  -3   6  27     1656.97     1336.71    966.85 o
  -1   6  27     4433.57     4570.88    981.48 o
   1   6  27     5874.33     5289.38    848.71 o
   3   6  27       70.26      595.28    822.94 o
   5   6  27      498.83      592.79   1155.38 o
  -4   7  27    10747.75    10073.48   1118.19 o
  -2   7  27     6273.56     7743.04   1056.98 o
   0   7  27     5355.38     4546.69    744.16 o
   2   7  27    11187.43    11435.77    985.98 o
   4   7  27     3037.95     2806.73    887.35 o
  -3   8  27      714.14      655.80    992.52 o
  -1   8  27     3599.49     3695.05   1047.86 o
   1   8  27    13040.69    12656.86    896.29 o
   3   8  27     4144.09     3589.95    879.61 o
   0   0  28    53316.38    57106.61   2736.09 o
   1   1  28     1132.16     1239.93    500.84 o
   0   2  28     1382.99     1105.93    472.08 o
   2   2  28     9910.47    10765.22    831.20 o
  -1   3  28       77.05      157.86    511.94 o
   1   3  28      670.88     1133.91    741.01 o
   3   3  28      542.26      698.57    732.59 o
  -2   4  28    29211.23    28040.75   1479.60 o
   0   4  28      267.97      221.18    852.50 o
   2   4  28      599.08      908.98    776.28 o
   4   4  28     9935.90    10376.79   1275.55 o
  -3   5  28      458.89      661.11    889.08 o
  -1   5  28       74.12      134.11    886.00 o
   1   5  28       27.22        0.00    774.96 o
   3   5  28     2511.58     2968.21    879.21 o
   5   5  28       18.18      549.47    945.88 o
  -4   6  28      254.42      382.72    957.55 o
  -2   6  28    14279.09    14831.90   1787.99 o
   0   6  28     2582.38     2775.44    941.86 o
   2   6  28     4722.37     5121.99    915.42 o
   4   6  28     1134.17     1822.78    879.03 o
  -3   7  28     1299.07     1534.58   1011.46 o
  -1   7  28      151.13        0.00    987.37 o
   1   7  28      463.38     1168.21    833.98 o
   3   7  28      553.77      656.88    866.90 o
   0   1  29     4058.95     4445.03    702.04 o
  -1   2  29      514.22       43.57    716.88 o
   1   2  29    21506.71    20810.71    933.02 o
  -2   3  29      604.65       54.32    855.55 o
   0   3  29     2456.05     2643.04    899.40 o
   2   3  29     7959.50     7353.56    817.15 o
  -3   4  29     4615.01     5241.22    978.19 o
  -1   4  29      110.93      839.21    890.29 o
   1   4  29     6818.54     6322.52    877.55 o
   3   4  29      375.19      375.00    813.72 o
  -4   5  29     1566.13     2446.81    973.35 o
  -2   5  29      269.34      159.38    930.19 o
   0   5  29      402.55      837.46    907.60 o
   2   5  29     5821.53     6016.43    919.75 o
   4   5  29     1504.80     1768.03    870.31 o
  -3   6  29     2955.37     3518.74   1006.42 o
  -1   6  29    13261.82    12021.52   1127.32 o
   1   6  29     1564.42      378.85   1179.86 o
   3   6  29      581.99      827.21    894.69 o
   0   7  29      521.96      613.47    970.25 o
   1   1  30     2355.85     2806.49    731.57 o
   0   2  30     3868.83     3641.77    874.08 o
   2   2  30    16730.91    16339.52    979.34 o
  -1   3  30     3434.12     2816.09    908.80 o
   1   3  30    22421.03    23665.95   1082.49 o
   3   3  30       75.87        0.00    763.56 o
  -2   4  30      288.50      528.66    910.69 o
   0   4  30     2066.37     2541.16    948.04 o
   2   4  30     7126.87     7971.77    933.81 o
   4   4  30       40.33        0.00    920.55 o
  -3   5  30     6264.77     6989.29   1076.58 o
  -1   5  30     3396.53     3662.95    981.58 o
   1   5  30     2958.44     2181.22   1259.88 o
   3   5  30     5275.53     5501.84   1277.50 o
   0   6  30    10978.58     9515.01   1126.47 o
   0   1  31     2144.75     2746.70    836.40 o
  -1   2  31     4863.22     5330.65    920.02 o
   1   2  31     1390.82     1517.84    860.87 o
  -2   3  31     6167.93     6048.16    978.09 o
   0   3  31     6203.53     7053.10    982.65 o
   2   3  31     4071.42     3681.88    865.73 o
  -1   4  31     3991.77     2916.33    971.00 o
   1   4  31     3866.61     4369.88   1011.39 o
   0   0  32     8646.50     7045.00   1905.70 o
   1   1  32     9328.48     8097.55   1141.81 o
   0   2  32       29.61      164.04    867.94 o
   2   2  32     5543.93     5673.68   1124.95 o
  -1   3  32     9660.48     9173.37   1041.10 o
   1   3  32      335.89      882.83    891.71 o
 
